# Supplementary material for: 2-(2-Oxothio­lan-3-yl)isoindoline-1,3-dione
Source: Acta Crystallogr Sect E Struct Rep Online. 2010 Oct 30;66(Pt 11):o2979. doi: 10.1107/S1600536810043400 (PMC3009250; doi:10.1107/S1600536810043400)
Supplement: Supplementary file 1 [file e-66-o2979-sup1.cif]

##############################################################################
###                                                                        ###
###        Electronic paper (Acta Crystallographica Section E)             ###
###                                                                        ###
##############################################################################
#                                                                            #
# This CIF contains the data in a paper accepted for publication in Acta     #
# Crystallographica Section E. It conforms to the requirements of Notes      #
# for Authors for Section E, and has been peer reviewed under the auspices   #
# of the IUCr Commission on Journals.                                        #
#                                                                            #
# Full details of the Crystallographic Information File format               #
# are given in the paper "The Crystallographic Information File (CIF):       #
# a New Standard Archive File for Crystallography" by S. R. Hall, F. H.      #
# Allen and I. D. Brown [Acta Cryst. (1991), A47, 655-685].                  #
#                                                                            #
# The current version of the core CIF dictionary is obtainable from          #
# ftp://ftp.iucr.org/pub/cif_core.dic. The current version number is 2.4.    #
#                                                                            #
# Software is freely available for graphical display of the structure(s) in  #
# this CIF.  For information consult the CIF home page http://www.iucr.org/  #
# cif/home.html                                                              #
#                                                                            #
# This file may be used for bona fide research purposes within the           #
# scientific community so long as proper attribution is given to the journal # 
# article from which it was obtained.                                        #
#                                                                            #
##############################################################################
                                             
data_global
_audit_creation_method     ?
_journal_date_recd_electronic     2010-10-24
_journal_date_accepted     2010-10-25
_journal_name_full     'Acta Crystallographica, Section E'
_journal_year     2010
_journal_volume     66
_journal_issue     11
_journal_page_first     o2979
_journal_page_last     o2979
_journal_paper_category     QO
_journal_coeditor_code     HB5705
_publ_contact_author_name     'Muhammad Nawaz Tahir'
_publ_contact_author_address
;
Department of Physics
University of Sargodha
Sargodha
Pakistan
;
_publ_contact_author_email     dmntahir_uos@yahoo.com
_publ_contact_author_fax     '0092 48 32 22 121'
_publ_contact_author_phone     '0092 48 92 30 914'
_publ_section_title
;
2-(2-Oxothiolan-3-yl)isoindoline-1,3-dione
;
loop_
    _publ_author_name
    _publ_author_address
    'Raza, Abdul Rauf'
;
Department of Chemistry
University of Sargodha
Sargodha
Pakistan
;
    'Aisha Saddiqa'
;
Department of Chemistry
University of Sargodha
Sargodha
Pakistan
;
    'Tahir, M. Nawaz'
;
Department of Physics
University of Sargodha
Sargodha
Pakistan
;
    'Sadia Saddiq'
;
Department of Chemistry
University of Sargodha
Sargodha
Pakistan
;
data_I
_audit_creation_method     SHELXL97
_chemical_name_systematic
;
2-(2-Oxothiolan-3-yl)isoindoline-1,3-dione
;
_chemical_name_common     ?
_chemical_formula_moiety     'C12 H9 N O3 S'
_chemical_formula_sum     'C12 H9 N O3 S'
_chemical_formula_iupac     'C12 H9 N O3 S'
_chemical_formula_weight     247.26
_symmetry_cell_setting     monoclinic
_symmetry_space_group_name_H-M     'P 21/c'
_symmetry_space_group_name_Hall     '-P 2ybc'
loop_
    _symmetry_equiv_pos_site_id
    _symmetry_equiv_pos_as_xyz
    1 x,y,z
    2 -x,1/2+y,1/2-z
    3 -x,-y,-z
    4 x,1/2-y,1/2+z
_cell_length_a     8.0601(13)
_cell_length_b     6.9860(11)
_cell_length_c     19.709(3)
_cell_angle_alpha     90
_cell_angle_beta     99.296(9)
_cell_angle_gamma     90
_cell_volume     1095.2(3)
_cell_formula_units_Z     4
_cell_measurement_reflns_used     1105
_cell_measurement_theta_min     2.09
_cell_measurement_theta_max     25.00
_cell_measurement_temperature     296(2)
_exptl_crystal_description     needle
_exptl_crystal_colour     colourless
_exptl_crystal_size_max     0.24
_exptl_crystal_size_mid     0.10
_exptl_crystal_size_min     0.08
_exptl_crystal_density_diffrn     1.500
_exptl_crystal_density_meas     ?
_exptl_crystal_density_method     'not measured'
_exptl_crystal_F_000     512
_exptl_absorpt_coefficient_mu     0.290
_exptl_absorpt_correction_type     multi-scan
_exptl_absorpt_process_details     '(SADABS; Bruker, 2005)'
_exptl_absorpt_correction_T_min     0.968
_exptl_absorpt_correction_T_max     0.978
_exptl_special_details
;
;
_diffrn_ambient_temperature     296(2)
_diffrn_radiation_type     MoK\a
_diffrn_radiation_wavelength     0.71073
_diffrn_radiation_source     'fine-focus sealed tube'
_diffrn_radiation_monochromator     graphite
_diffrn_measurement_device_type     'Bruker Kappa APEXII CCD'
_diffrn_measurement_method     \w
_diffrn_detector_area_resol_mean     8.2
_diffrn_reflns_number     14781
_diffrn_reflns_av_R_equivalents     0.0925
_diffrn_reflns_av_sigmaI/netI     0.0604
_diffrn_reflns_theta_min     2.09
_diffrn_reflns_theta_max     25.00
_diffrn_reflns_theta_full     25.00
_diffrn_measured_fraction_theta_max     0.999
_diffrn_measured_fraction_theta_full     0.999
_diffrn_reflns_limit_h_min     -9
_diffrn_reflns_limit_h_max     9
_diffrn_reflns_limit_k_min     -8
_diffrn_reflns_limit_k_max     8
_diffrn_reflns_limit_l_min     -23
_diffrn_reflns_limit_l_max     23
_diffrn_standards_number     0
_diffrn_standards_interval_count     ?
_diffrn_standards_interval_time     ?
_diffrn_standards_decay_%     ?
_refine_special_details
;
Refinement of <i>F</i>^2^ against ALL reflections. The weighted <i>R</i>-factor
<i>wR</i> and goodness of fit <i>S</i> are based on <i>F</i>^2^, conventional
<i>R</i>-factors <i>R</i> are based on <i>F</i>, with <i>F</i> set to zero for
negative <i>F</i>^2^. The threshold expression of <i>F</i>^2^ >
\s(<i>F</i>^2^) is used only for calculating <i>R</i>-factors(gt) <i>etc</i>.
and is not relevant to the choice of reflections for refinement.
<i>R</i>-factors based on <i>F</i>^2^ are statistically about twice as large
as those based on <i>F</i>, and <i>R</i>- factors based on ALL data will be
even larger.
;
_reflns_number_total     1934
_reflns_number_gt     1105
_reflns_threshold_expression     I>2\s(I)
_refine_ls_structure_factor_coef     Fsqd
_refine_ls_matrix_type     full
_refine_ls_R_factor_all     0.1140
_refine_ls_R_factor_gt     0.0550
_refine_ls_wR_factor_gt     0.1227
_refine_ls_wR_factor_ref     0.1510
_refine_ls_goodness_of_fit_ref     1.019
_refine_ls_restrained_S_all     1.019
_refine_ls_number_reflns     1934
_refine_ls_number_parameters     154
_refine_ls_number_restraints     0
_refine_ls_hydrogen_treatment     constr
_refine_ls_weighting_scheme     calc
_refine_ls_weighting_details
       'calc w = 1/[\s^2^(Fo^2^)+(0.0651P)^2^+0.3208P] where P=(Fo^2^+2Fc^2^)/3'
_atom_sites_solution_hydrogens     geom
_atom_sites_solution_primary     direct
_atom_sites_solution_secondary     difmap
_refine_ls_shift/su_max     0.000
_refine_ls_shift/su_mean     0.000
_refine_diff_density_max     0.398
_refine_diff_density_min     -0.314
loop_
    _atom_type_symbol
    _atom_type_description
    _atom_type_scat_dispersion_real
    _atom_type_scat_dispersion_imag
    _atom_type_scat_source
    'C' 'C' 0.0033 0.0016
                         'International Tables Vol C Tables 4.2.6.8 and 6.1.1.4'
    'H' 'H' 0.0000 0.0000
                         'International Tables Vol C Tables 4.2.6.8 and 6.1.1.4'
    'N' 'N' 0.0061 0.0033
                         'International Tables Vol C Tables 4.2.6.8 and 6.1.1.4'
    'O' 'O' 0.0106 0.0060
                         'International Tables Vol C Tables 4.2.6.8 and 6.1.1.4'
    'S' 'S' 0.1246 0.1234
                         'International Tables Vol C Tables 4.2.6.8 and 6.1.1.4'
_computing_data_collection     'APEX2 (Bruker, 2009)'
_computing_cell_refinement     'SAINT (Bruker, 2009)'
_computing_data_reduction     'SAINT (Bruker, 2009)'
_computing_structure_solution     'SHELXS97 (Sheldrick, 2008)'
_computing_structure_refinement     'SHELXL97 (Sheldrick, 2008)'
_computing_molecular_graphics
;
ORTEP-3 (Farrugia, 1997) and PLATON (Spek, 2009)
;
_computing_publication_material
;
WinGX (Farrugia, 1999) and PLATON (Spek, 2009)
;
loop_
    _atom_site_type_symbol
    _atom_site_label
    _atom_site_fract_x
    _atom_site_fract_y
    _atom_site_fract_z
    _atom_site_U_iso_or_equiv
    _atom_site_thermal_displace_type
    _atom_site_calc_flag
    _atom_site_refinement_flags
    _atom_site_occupancy
    S S1 1.27260(14) 0.17317(15) 0.21281(6) 0.0666(4) Uani . . 1.000
    O O1 1.0043(4) 0.2417(4) 0.01824(15) 0.0690(11) Uani . . 1.000
    O O2 0.6135(4) 0.3134(4) 0.15927(16) 0.0694(11) Uani . . 1.000
    O O3 1.0050(3) -0.0304(4) 0.16664(14) 0.0619(11) Uani . . 1.000
    N N1 0.8391(4) 0.2932(4) 0.10189(16) 0.0463(11) Uani . . 1.000
    C C1 0.8677(5) 0.2558(5) 0.0348(2) 0.0496(14) Uani . . 1.000
    C C2 0.6994(5) 0.2417(5) -0.0077(2) 0.0445(14) Uani . . 1.000
    C C3 0.6538(6) 0.2073(5) -0.0763(2) 0.0600(16) Uani . . 1.000
    C C4 0.4821(7) 0.1996(6) -0.1015(2) 0.0724(19) Uani . . 1.000
    C C5 0.3638(6) 0.2223(6) -0.0585(3) 0.073(2) Uani . . 1.000
    C C6 0.4108(5) 0.2546(5) 0.0105(3) 0.0580(16) Uani . . 1.000
    C C7 0.5801(4) 0.2646(5) 0.0350(2) 0.0469(14) Uani . . 1.000
    C C8 0.6676(5) 0.2926(5) 0.1061(2) 0.0486(14) Uani . . 1.000
    C C9 0.9686(4) 0.3132(5) 0.1613(2) 0.0492(12) Uani . . 1.000
    C C10 1.0927(5) 0.4715(5) 0.1568(2) 0.0537(16) Uani . . 1.000
    C C11 1.2487(5) 0.4309(5) 0.2093(2) 0.0553(16) Uani . . 1.000
    C C12 1.0662(5) 0.1259(5) 0.17663(18) 0.0444(12) Uani . . 1.000
    H H3 0.73362 0.18977 -0.10491 0.0718 Uiso . . 1.000
    H H4 0.44640 0.17879 -0.14821 0.0870 Uiso . . 1.000
    H H5 0.25006 0.21559 -0.07677 0.0880 Uiso . . 1.000
    H H6 0.33150 0.26915 0.03956 0.0696 Uiso . . 1.000
    H H9 0.91266 0.34070 0.20085 0.0591 Uiso . . 1.000
    H H10A 1.04437 0.59374 0.16649 0.0646 Uiso . . 1.000
    H H10B 1.12157 0.47652 0.11092 0.0646 Uiso . . 1.000
    H H11A 1.23521 0.48081 0.25402 0.0667 Uiso . . 1.000
    H H11B 1.34670 0.49028 0.19538 0.0667 Uiso . . 1.000
loop_
    _atom_site_aniso_label
    _atom_site_aniso_U_11
    _atom_site_aniso_U_22
    _atom_site_aniso_U_33
    _atom_site_aniso_U_12
    _atom_site_aniso_U_13
    _atom_site_aniso_U_23
    S1 0.0529(7) 0.0572(7) 0.0828(9) 0.0032(5) -0.0094(6) 0.0022(6)
    O1 0.0456(18) 0.086(2) 0.078(2) -0.0061(15) 0.0178(16) -0.0142(16)
    O2 0.0619(19) 0.075(2) 0.076(2) -0.0060(16) 0.0255(17) -0.0102(16)
    O3 0.0674(19) 0.0400(16) 0.078(2) -0.0076(14) 0.0106(16) -0.0004(14)
    N1 0.0420(19) 0.0466(18) 0.049(2) 0.0011(14) 0.0038(16) 0.0021(15)
    C1 0.040(2) 0.042(2) 0.067(3) -0.0027(18) 0.009(2) 0.0031(18)
    C2 0.043(2) 0.037(2) 0.052(3) -0.0082(16) 0.003(2) 0.0049(17)
    C3 0.069(3) 0.051(2) 0.058(3) -0.013(2) 0.004(2) 0.009(2)
    C4 0.091(4) 0.056(3) 0.059(3) -0.017(3) -0.022(3) 0.010(2)
    C5 0.054(3) 0.044(3) 0.111(5) -0.006(2) -0.019(3) 0.018(3)
    C6 0.041(2) 0.037(2) 0.092(4) -0.0023(18) -0.001(2) 0.004(2)
    C7 0.039(2) 0.029(2) 0.069(3) -0.0025(16) -0.002(2) 0.0051(17)
    C8 0.042(2) 0.038(2) 0.068(3) -0.0018(17) 0.016(2) 0.0010(19)
    C9 0.046(2) 0.048(2) 0.053(2) -0.0043(18) 0.006(2) -0.0034(19)
    C10 0.061(3) 0.041(2) 0.058(3) -0.005(2) 0.006(2) -0.0018(18)
    C11 0.056(3) 0.053(2) 0.056(3) -0.007(2) 0.006(2) -0.009(2)
    C12 0.048(2) 0.042(2) 0.044(2) -0.0006(18) 0.0098(19) 0.0016(17)
_geom_special_details
;
Bond distances, angles <i>etc</i>. have been calculated using the rounded
fractional coordinates. All su's are estimated from the variances of the
(full) variance-covariance matrix. The cell e.s.d.'s are taken into account in
the estimation of distances, angles and torsion angles
;
loop_
    _geom_bond_atom_site_label_1
    _geom_bond_atom_site_label_2
    _geom_bond_site_symmetry_1
    _geom_bond_site_symmetry_2
    _geom_bond_distance
    _geom_bond_publ_flag
    S1 C11 . . 1.811(4) no
    S1 C12 . . 1.733(4) no
    O1 C1 . . 1.202(5) no
    O2 C8 . . 1.207(5) no
    O3 C12 . . 1.201(5) no
    N1 C1 . . 1.403(5) no
    N1 C8 . . 1.398(5) no
    N1 C9 . . 1.444(5) no
    C1 C2 . . 1.478(6) no
    C2 C3 . . 1.364(5) no
    C2 C7 . . 1.386(5) no
    C3 C4 . . 1.394(7) no
    C4 C5 . . 1.383(7) no
    C5 C6 . . 1.370(8) no
    C6 C7 . . 1.374(6) no
    C7 C8 . . 1.477(5) no
    C9 C10 . . 1.503(5) no
    C9 C12 . . 1.532(5) no
    C10 C11 . . 1.521(6) no
    C3 H3 . . 0.9300 no
    C4 H4 . . 0.9300 no
    C5 H5 . . 0.9300 no
    C6 H6 . . 0.9300 no
    C9 H9 . . 0.9800 no
    C10 H10A . . 0.9700 no
    C10 H10B . . 0.9700 no
    C11 H11A . . 0.9700 no
    C11 H11B . . 0.9700 no
loop_
    _geom_angle_atom_site_label_1
    _geom_angle_atom_site_label_2
    _geom_angle_atom_site_label_3
    _geom_angle_site_symmetry_1
    _geom_angle_site_symmetry_2
    _geom_angle_site_symmetry_3
    _geom_angle
    _geom_angle_publ_flag
    C11 S1 C12 . . . 94.86(18) no
    C1 N1 C8 . . . 111.7(3) no
    C1 N1 C9 . . . 125.1(3) no
    C8 N1 C9 . . . 123.0(3) no
    O1 C1 N1 . . . 124.6(4) no
    O1 C1 C2 . . . 129.6(4) no
    N1 C1 C2 . . . 105.7(3) no
    C1 C2 C3 . . . 130.5(4) no
    C1 C2 C7 . . . 108.2(3) no
    C3 C2 C7 . . . 121.3(4) no
    C2 C3 C4 . . . 116.9(4) no
    C3 C4 C5 . . . 121.4(4) no
    C4 C5 C6 . . . 121.3(5) no
    C5 C6 C7 . . . 117.2(4) no
    C2 C7 C6 . . . 121.9(4) no
    C2 C7 C8 . . . 108.7(3) no
    C6 C7 C8 . . . 129.5(4) no
    O2 C8 N1 . . . 123.4(4) no
    O2 C8 C7 . . . 131.0(4) no
    N1 C8 C7 . . . 105.6(3) no
    N1 C9 C10 . . . 115.1(3) no
    N1 C9 C12 . . . 111.0(3) no
    C10 C9 C12 . . . 108.3(3) no
    C9 C10 C11 . . . 107.9(3) no
    S1 C11 C10 . . . 106.4(2) no
    S1 C12 O3 . . . 125.6(3) no
    S1 C12 C9 . . . 110.3(2) no
    O3 C12 C9 . . . 124.1(3) no
    C2 C3 H3 . . . 121.00 no
    C4 C3 H3 . . . 122.00 no
    C3 C4 H4 . . . 119.00 no
    C5 C4 H4 . . . 119.00 no
    C4 C5 H5 . . . 119.00 no
    C6 C5 H5 . . . 119.00 no
    C5 C6 H6 . . . 121.00 no
    C7 C6 H6 . . . 121.00 no
    N1 C9 H9 . . . 107.00 no
    C10 C9 H9 . . . 107.00 no
    C12 C9 H9 . . . 107.00 no
    C9 C10 H10A . . . 110.00 no
    C9 C10 H10B . . . 110.00 no
    C11 C10 H10A . . . 110.00 no
    C11 C10 H10B . . . 110.00 no
    H10A C10 H10B . . . 108.00 no
    S1 C11 H11A . . . 110.00 no
    S1 C11 H11B . . . 110.00 no
    C10 C11 H11A . . . 110.00 no
    C10 C11 H11B . . . 110.00 no
    H11A C11 H11B . . . 109.00 no
loop_
    _geom_torsion_atom_site_label_1
    _geom_torsion_atom_site_label_2
    _geom_torsion_atom_site_label_3
    _geom_torsion_atom_site_label_4
    _geom_torsion_site_symmetry_1
    _geom_torsion_site_symmetry_2
    _geom_torsion_site_symmetry_3
    _geom_torsion_site_symmetry_4
    _geom_torsion
    _geom_torsion_publ_flag
    C12 S1 C11 C10 . . . . -19.3(3) no
    C11 S1 C12 O3 . . . . -178.8(4) no
    C11 S1 C12 C9 . . . . -0.9(3) no
    C8 N1 C1 O1 . . . . -177.2(3) no
    C8 N1 C1 C2 . . . . 3.5(4) no
    C9 N1 C1 O1 . . . . -2.4(6) no
    C9 N1 C1 C2 . . . . 178.3(3) no
    C1 N1 C8 O2 . . . . 176.8(3) no
    C1 N1 C8 C7 . . . . -3.8(4) no
    C9 N1 C8 O2 . . . . 1.9(5) no
    C9 N1 C8 C7 . . . . -178.7(3) no
    C1 N1 C9 C10 . . . . 59.6(4) no
    C1 N1 C9 C12 . . . . -63.9(4) no
    C8 N1 C9 C10 . . . . -126.2(3) no
    C8 N1 C9 C12 . . . . 110.3(4) no
    O1 C1 C2 C3 . . . . 0.8(7) no
    O1 C1 C2 C7 . . . . 178.9(4) no
    N1 C1 C2 C3 . . . . -180.0(4) no
    N1 C1 C2 C7 . . . . -1.8(4) no
    C1 C2 C3 C4 . . . . 179.0(4) no
    C7 C2 C3 C4 . . . . 1.1(5) no
    C1 C2 C7 C6 . . . . -178.6(3) no
    C1 C2 C7 C8 . . . . -0.4(4) no
    C3 C2 C7 C6 . . . . -0.3(6) no
    C3 C2 C7 C8 . . . . 178.0(3) no
    C2 C3 C4 C5 . . . . -1.2(6) no
    C3 C4 C5 C6 . . . . 0.5(6) no
    C4 C5 C6 C7 . . . . 0.4(6) no
    C5 C6 C7 C2 . . . . -0.5(5) no
    C5 C6 C7 C8 . . . . -178.3(4) no
    C2 C7 C8 O2 . . . . -178.1(4) no
    C2 C7 C8 N1 . . . . 2.5(4) no
    C6 C7 C8 O2 . . . . -0.1(7) no
    C6 C7 C8 N1 . . . . -179.5(4) no
    N1 C9 C10 C11 . . . . -160.7(3) no
    C12 C9 C10 C11 . . . . -35.8(4) no
    N1 C9 C12 S1 . . . . 148.7(2) no
    N1 C9 C12 O3 . . . . -33.4(5) no
    C10 C9 C12 S1 . . . . 21.4(4) no
    C10 C9 C12 O3 . . . . -160.7(4) no
    C9 C10 C11 S1 . . . . 34.4(4) no
loop_
    _geom_hbond_atom_site_label_D
    _geom_hbond_atom_site_label_H
    _geom_hbond_atom_site_label_A
    _geom_hbond_site_symmetry_A
    _geom_hbond_distance_DH
    _geom_hbond_distance_HA
    _geom_hbond_distance_DA
    _geom_hbond_angle_DHA
    _geom_hbond_publ_flag
    C10 H10B O1 . 0.97 2.52 3.149(5) 122 yes
