# Supplementary material for: 2-(2-Oxothio­lan-3-yl)isoindoline-1,3-dione
Source: Acta Crystallogr Sect E Struct Rep Online. 2010 Oct 30;66(Pt 11):o2979. doi: 10.1107/S1600536810043400 (PMC3009250; doi:10.1107/S1600536810043400)
Supplement: Supplementary file 2 [file e-66-o2979-Isup2.hkl]

#
# h,k,l, Fc-squared, Fo-squared, sigma(Fo-squared) and status flag
#
data_I
_shelx_title ' SA123_0m in P2(1)/c'
_shelx_refln_list_code          4
_shelx_F_calc_maximum      170.16
_exptl_crystal_F_000       512.00
_reflns_d_resolution_high  0.8410
 
loop_
 _symmetry_equiv_pos_as_xyz
 'x, y, z'
 '-x, y+1/2, -z+1/2'
 '-x, -y, -z'
 'x, -y-1/2, z-1/2'
 
_cell_length_a     8.0601
_cell_length_b     6.9860
_cell_length_c    19.7086
_cell_angle_alpha  90.000
_cell_angle_beta   99.296
_cell_angle_gamma  90.000
 
_shelx_F_squared_multiplier     1.000
 
loop_
 _refln_index_h
 _refln_index_k
 _refln_index_l
 _refln_F_squared_calc
 _refln_F_squared_meas
 _refln_F_squared_sigma
 _refln_observed_status
   1   0   0      246.28      288.27      5.38 o
   2   0   0       94.25      116.66      6.93 o
   3   0   0     8270.82     7969.85     78.06 o
   4   0   0      180.08      192.99     12.12 o
   5   0   0       33.74       57.09     10.79 o
   6   0   0        0.34        1.20      9.69 o
   7   0   0      496.78      472.32     25.76 o
   8   0   0      107.97      108.13     18.12 o
   9   0   0       28.83       49.02     19.74 o
   1   1   0      424.54      373.82      5.86 o
   2   1   0       36.55       23.84      2.96 o
   3   1   0     1641.27     1640.69     18.01 o
   4   1   0       65.67       44.48      6.08 o
   5   1   0     1603.53     1576.29     25.77 o
   6   1   0       32.54       31.14      7.43 o
   7   1   0      221.36      209.80     14.84 o
   8   1   0        0.28        5.75      9.26 o
   9   1   0        0.51       -8.70     10.78 o
   0   2   0    28954.04    28666.44    509.79 o
   1   2   0     4683.41     4490.79     43.99 o
   2   2   0      230.93      261.36      7.97 o
   3   2   0      947.06      916.01     12.14 o
   4   2   0      329.02      355.03     10.43 o
   5   2   0       21.02       34.67      6.80 o
   6   2   0       71.76       67.76     10.63 o
   7   2   0      268.79      289.81     26.16 o
   8   2   0        2.41       12.48     13.71 o
   9   2   0       19.82       26.57     14.15 o
   1   3   0     2082.78     2131.71     29.79 o
   2   3   0      256.58      273.83     10.03 o
   3   3   0       14.13       18.45      4.63 o
   4   3   0       71.15       74.20      7.55 o
   5   3   0       42.96       46.33      9.02 o
   6   3   0       43.59       56.24      9.46 o
   7   3   0        1.55        9.61     10.32 o
   8   3   0        0.29       -4.97     11.95 o
   0   4   0     3776.47     3698.40     97.56 o
   1   4   0        3.45        1.44      5.79 o
   2   4   0      297.29      276.00      9.74 o
   3   4   0      198.46      224.08     14.71 o
   4   4   0      186.67      186.67     12.54 o
   5   4   0      150.66      161.09     11.72 o
   6   4   0      126.39      115.87     13.46 o
   7   4   0       98.13       93.77     14.70 o
   8   4   0        4.75       15.46     13.91 o
   1   5   0      219.29      244.55     16.90 o
   2   5   0        3.26        7.07      9.04 o
   3   5   0      121.32      131.73     10.10 o
   4   5   0       68.12       77.23      9.30 o
   5   5   0        7.88        4.88      8.33 o
   6   5   0      115.78      104.97     12.31 o
   7   5   0        2.91       14.68     12.46 o
   0   6   0        0.83       26.08     16.77 o
   1   6   0       37.29       34.87     13.15 o
   2   6   0       28.54       36.96     13.01 o
   3   6   0       13.37        4.56      7.41 o
   4   6   0      139.58      144.85     16.07 o
   5   6   0       43.01       40.18     11.74 o
   6   6   0        0.70        9.32     13.48 o
   1   7   0       87.56      116.74     15.66 o
   2   7   0        3.52        8.37     12.69 o
   3   7   0       88.58      115.54     13.97 o
   4   7   0        5.30       13.37      9.00 o
   5   7   0        7.54       13.37     11.75 o
   0   8   0        0.96        8.36     13.73 o
   1   8   0        1.11       19.04     12.77 o
   2   8   0       42.84       33.98     16.04 o
  -9   1   1        0.18       -7.08     14.59 o
  -8   1   1       72.67       74.99     11.79 o
  -7   1   1       22.60       26.39     10.43 o
  -6   1   1       17.83       -0.75      6.20 o
  -5   1   1       30.44       25.91      5.43 o
  -4   1   1      744.48      723.04     12.30 o
  -3   1   1      197.14      211.30      7.01 o
  -2   1   1       12.48       12.15      2.99 o
  -1   1   1      114.00      126.74      4.46 o
   0   1   1        0.02       -2.80      1.87 o
   1   1   1      157.46      164.82      8.66 o
   2   1   1      537.77      536.74      8.42 o
   3   1   1      139.32      143.21      6.99 o
   4   1   1       33.23       42.32      7.44 o
   5   1   1        8.34        6.10      5.91 o
   6   1   1       11.40        2.19      7.30 o
   7   1   1        2.90        2.14      8.94 o
   8   1   1       39.24       46.38     12.17 o
   9   1   1        1.69      -12.30     10.83 o
  -9   2   1       46.06       44.21     14.76 o
  -8   2   1       33.49       41.49     11.13 o
  -7   2   1       11.80        5.99      8.44 o
  -6   2   1      234.39      240.14     12.54 o
  -5   2   1      396.57      404.77     12.99 o
  -4   2   1      268.43      287.61      9.42 o
  -3   2   1      133.10      142.83      6.64 o
  -2   2   1      566.91      525.87      8.88 o
  -1   2   1      251.46      232.34     10.33 o
   0   2   1      629.68      697.84     17.94 o
   1   2   1      959.25     1005.42     12.83 o
   2   2   1      854.12      860.67     15.20 o
   3   2   1      194.59      187.35      7.13 o
   4   2   1      292.08      266.34      9.62 o
   5   2   1      248.30      236.20     11.11 o
   6   2   1      115.78      123.96      9.97 o
   7   2   1       54.14       51.90     10.37 o
   8   2   1        3.36        0.63      9.78 o
   9   2   1       17.02       -5.09     13.02 o
  -8   3   1       76.07       85.37     17.77 o
  -7   3   1       87.47       97.14     15.33 o
  -6   3   1      101.62       78.22     11.90 o
  -5   3   1        5.85       13.46      6.76 o
  -4   3   1      829.11      774.87     18.71 o
  -3   3   1       36.94       35.17      5.12 o
  -2   3   1      148.31      141.44      6.68 o
  -1   3   1     3088.09     2902.38     39.47 o
   0   3   1        8.67        5.49      5.53 o
   1   3   1     5918.91     5954.40     59.78 o
   2   3   1       29.36       50.75      4.91 o
   3   3   1       18.66       11.07      5.18 o
   4   3   1      195.41      185.18     12.28 o
   5   3   1      737.97      683.82     22.46 o
   6   3   1        3.16       -9.25      6.16 o
   7   3   1        0.52        3.42      8.29 o
   8   3   1       38.69       52.82     15.32 o
  -8   4   1        0.85        4.19     13.28 o
  -7   4   1       51.12       49.24     13.60 o
  -6   4   1      206.34      192.53     15.80 o
  -5   4   1      133.94      116.83     11.10 o
  -4   4   1      709.37      720.68     17.30 o
  -3   4   1       18.50       26.60      5.88 o
  -2   4   1      532.01      550.03     15.85 o
  -1   4   1       64.57       58.14      7.29 o
   0   4   1       37.45       45.25      7.79 o
   1   4   1     1438.25     1430.84     33.70 o
   2   4   1      546.17      567.09     22.05 o
   3   4   1      206.33      207.17     10.67 o
   4   4   1      581.27      602.00     18.14 o
   5   4   1       96.89       89.16     10.03 o
   6   4   1      158.00      156.50     18.54 o
   7   4   1       86.80       69.05     14.48 o
   8   4   1       48.32       36.72     15.83 o
  -7   5   1        0.79      -13.32     10.69 o
  -6   5   1        1.47       -7.78      9.04 o
  -5   5   1        4.37       18.58      8.73 o
  -4   5   1      204.10      234.74     13.58 o
  -3   5   1       25.44       30.09      5.62 o
  -2   5   1      132.62      138.23     10.06 o
  -1   5   1      225.22      244.58     13.22 o
   0   5   1        3.97       -5.18      4.60 o
   1   5   1      819.36      827.17     24.05 o
   2   5   1       80.92       86.45     10.65 o
   3   5   1      294.80      288.71     12.37 o
   4   5   1       35.39       29.82      8.15 o
   5   5   1       13.56       23.42      9.42 o
   6   5   1       14.71       22.12     11.28 o
   7   5   1        1.62        4.55     11.69 o
  -6   6   1        8.12        9.55     17.88 o
  -5   6   1        1.52       -0.01      9.91 o
  -4   6   1       64.30       86.71     11.65 o
  -3   6   1       71.39       68.65      9.97 o
  -2   6   1       22.82       20.63      8.53 o
  -1   6   1      166.09      168.60     10.89 o
   0   6   1      664.18      662.28     23.35 o
   1   6   1        5.14        5.95      8.28 o
   2   6   1      181.93      201.56     27.27 o
   3   6   1        6.58        1.78     13.31 o
   4   6   1        8.04       27.68     11.30 o
   5   6   1       40.48       24.75     11.08 o
   6   6   1        6.55       24.34     13.33 o
  -5   7   1       55.50       34.01     13.01 o
  -4   7   1        0.82       17.23     10.44 o
  -3   7   1       36.08       34.33     11.59 o
  -2   7   1        0.08        9.30     12.48 o
  -1   7   1       11.46        6.81     10.65 o
   0   7   1       11.20       18.21      9.56 o
   1   7   1        5.89        7.15     10.39 o
   2   7   1        1.33       13.12     12.53 o
   3   7   1        0.66       -4.56     13.30 o
   4   7   1        1.44        7.64      9.47 o
   5   7   1       12.47       21.44     11.98 o
  -2   8   1       51.66       58.74     16.43 o
  -1   8   1       11.65       32.47     13.29 o
   0   8   1       21.61       40.54     15.74 o
   1   8   1       80.44       66.03     17.39 o
   2   8   1       62.83       48.80     17.34 o
  -9   0   2       29.89       35.16     16.68 o
  -8   0   2       42.56       49.30     15.90 o
  -7   0   2        7.85        1.10     11.51 o
  -6   0   2      227.12      249.04     22.07 o
  -5   0   2     2237.67     2274.64     43.04 o
  -4   0   2       64.87       57.47      9.03 o
  -3   0   2     1458.35     1176.78     19.24 o
  -2   0   2     5634.28     5801.61     50.92 o
  -1   0   2     3261.06     2913.15     27.54 o
   0   0   2      584.38      589.77      8.87 o
   1   0   2     1851.36     1556.27     22.01 o
   2   0   2      181.36      171.82      8.97 o
   3   0   2      968.62      940.95     21.81 o
   4   0   2     5666.48     5753.40     72.17 o
   5   0   2       38.88       44.19     10.27 o
   6   0   2      966.75      953.75     29.22 o
   7   0   2      193.47      157.20     23.13 o
   8   0   2        2.56       -9.18     13.88 o
   9   0   2      149.69      223.08     34.16 o
  -9   1   2       26.38       23.73     12.71 o
  -8   1   2       30.89       44.66     11.43 o
  -7   1   2       65.27       83.40     11.72 o
  -6   1   2     1010.06      994.88     20.94 o
  -5   1   2      205.60      208.13      8.52 o
  -4   1   2       73.01       71.34      5.48 o
  -3   1   2      836.34      842.03     11.27 o
  -2   1   2        0.14       -1.92      2.61 o
  -1   1   2    14756.25    14157.30     91.58 o
   0   1   2     8028.21     7381.93     53.85 o
   1   1   2      918.25      931.19     10.66 o
   2   1   2      694.67      718.98     11.13 o
   3   1   2     2617.77     2333.41     27.64 o
   4   1   2      762.40      703.11     15.38 o
   5   1   2       19.74       20.30      6.17 o
   6   1   2      430.04      420.07     16.88 o
   7   1   2      217.31      216.79     15.19 o
   8   1   2       63.49       47.20     13.71 o
   9   1   2       12.43        8.28     11.42 o
  -9   2   2       21.23       17.40     14.62 o
  -8   2   2        4.17        9.63      9.96 o
  -7   2   2       36.34       32.74      9.67 o
  -6   2   2       26.00       37.30      7.18 o
  -5   2   2      623.23      608.58     16.11 o
  -4   2   2       22.83       25.11      4.98 o
  -3   2   2      326.13      304.84     10.09 o
  -2   2   2      316.37      367.81      8.51 o
  -1   2   2     1641.24     1615.41     17.82 o
   0   2   2    11998.49    11737.16    104.56 o
   1   2   2     2135.73     2228.27     24.32 o
   2   2   2     1428.99     1488.58     20.44 o
   3   2   2     2994.98     2963.47     34.84 o
   4   2   2      295.92      343.23     10.28 o
   5   2   2       60.51       54.34      6.94 o
   6   2   2      181.59      176.80     10.80 o
   7   2   2       94.48       78.45     11.22 o
   8   2   2        0.85       -6.67     10.33 o
   9   2   2       72.60       65.89     16.02 o
  -8   3   2        9.04        3.62     12.50 o
  -7   3   2      233.17      238.41     19.09 o
  -6   3   2       16.85       32.82      9.18 o
  -5   3   2        6.33        8.90      6.63 o
  -4   3   2        2.73        6.12      5.49 o
  -3   3   2        0.27       -9.14      6.10 o
  -2   3   2      128.39      148.63      9.04 o
  -1   3   2      403.13      478.10     12.22 o
   0   3   2      187.03      220.47      9.12 o
   1   3   2       62.50       75.75      5.21 o
   2   3   2        2.12       -6.46      4.31 o
   3   3   2       89.78       89.77     12.21 o
   4   3   2       11.36       -4.54      7.82 o
   5   3   2      352.37      329.85     18.29 o
   6   3   2      433.86      451.25     17.96 o
   7   3   2       33.86       52.59      9.49 o
   8   3   2        9.58       24.42     13.80 o
  -8   4   2        2.16        7.46     21.07 o
  -7   4   2       61.02       74.80     14.05 o
  -6   4   2        7.11       21.61      8.70 o
  -5   4   2        0.71        8.12      6.67 o
  -4   4   2        8.46       -2.01      7.16 o
  -3   4   2      121.68      137.81      7.21 o
  -2   4   2        1.97       -6.72      4.48 o
  -1   4   2      468.52      501.79     17.21 o
   0   4   2     3090.75     2915.16     40.92 o
   1   4   2       22.68       21.84      6.46 o
   2   4   2       10.53       14.37     11.07 o
   3   4   2      152.36      159.12     11.99 o
   4   4   2       17.58       37.29      7.87 o
   5   4   2        1.17        0.99      7.61 o
   6   4   2       34.30       35.03     10.93 o
   7   4   2      117.91      115.79     15.16 o
   8   4   2        4.67        5.23     15.60 o
  -7   5   2        4.46       19.09     17.40 o
  -6   5   2       12.60        7.27      9.15 o
  -5   5   2       88.47       86.57     11.47 o
  -4   5   2      125.45      137.25     10.66 o
  -3   5   2       68.34       67.58      7.15 o
  -2   5   2       12.78        9.54      5.94 o
  -1   5   2       15.01       12.22      5.38 o
   0   5   2       62.64       59.76      7.01 o
   1   5   2        4.74        5.50      6.74 o
   2   5   2       74.68       92.48     15.36 o
   3   5   2      338.60      352.02     15.55 o
   4   5   2       18.68       23.74     11.58 o
   5   5   2       18.32       14.70      8.96 o
   6   5   2        4.70        2.21      9.20 o
   7   5   2        2.38       18.03     12.67 o
  -6   6   2        2.24        7.01     12.13 o
  -5   6   2        0.17        3.76     10.23 o
  -4   6   2        0.23       16.16      9.07 o
  -3   6   2      178.30      168.24     21.28 o
  -2   6   2       11.07       15.24      7.90 o
  -1   6   2       70.72       70.49      8.09 o
   0   6   2     1106.44      943.74     27.18 o
   1   6   2        5.49        5.71      7.85 o
   2   6   2        6.16        2.18      8.02 o
   3   6   2       51.98       50.55      9.69 o
   4   6   2        7.55       17.52      8.40 o
   5   6   2        0.00        0.79     10.23 o
   6   6   2       80.36       76.34     15.72 o
  -5   7   2        0.13       10.71     14.76 o
  -4   7   2        1.05       17.96     10.38 o
  -3   7   2       28.39       25.85      9.69 o
  -2   7   2      124.77      122.40     15.42 o
  -1   7   2       11.79       10.89      6.89 o
   0   7   2       10.17       18.25      9.65 o
   1   7   2       25.93       18.91     12.26 o
   2   7   2       13.21       -0.25     17.19 o
   3   7   2       72.57      101.09     25.89 o
   4   7   2        5.30       -9.31     11.15 o
  -2   8   2        5.47       19.07     11.16 o
  -1   8   2       15.65       31.43     11.54 o
   0   8   2      173.05      166.12     19.14 o
   1   8   2        9.66       44.26     15.80 o
   2   8   2       28.17       37.71     16.58 o
  -9   1   3        4.18       -9.40     11.38 o
  -8   1   3        2.98       12.38     10.86 o
  -7   1   3       14.06        1.10      8.37 o
  -6   1   3        0.01        1.47      5.85 o
  -5   1   3       99.29       86.66      7.51 o
  -4   1   3      957.37      947.06     13.73 o
  -3   1   3      249.29      253.95      6.31 o
  -2   1   3      409.04      422.65      6.79 o
  -1   1   3       61.84       84.59      3.43 o
   0   1   3        4.74        2.10      1.66 o
   1   1   3      308.06      315.00      7.28 o
   2   1   3      130.75      157.53      7.60 o
   3   1   3      144.56      121.79      9.55 o
   4   1   3      240.31      253.59     11.75 o
   5   1   3       17.97       16.36      6.33 o
   6   1   3       74.38       73.67      9.45 o
   7   1   3       81.87       90.89     11.79 o
   8   1   3        4.74       -9.60      9.66 o
   9   1   3        1.57        1.99     13.33 o
  -9   2   3       17.22        7.25     11.76 o
  -8   2   3       33.30       37.98     11.27 o
  -7   2   3       14.75        0.61      8.70 o
  -6   2   3        0.02        6.72      6.19 o
  -5   2   3      346.96      334.32     12.11 o
  -4   2   3      191.95      202.12      8.65 o
  -3   2   3        0.44        1.04      3.79 o
  -2   2   3       64.82       62.32      4.27 o
  -1   2   3     2834.49     2501.51     21.67 o
   0   2   3     4392.84     4320.98     34.88 o
   1   2   3      263.37      264.99      7.71 o
   2   2   3      659.45      626.18     11.08 o
   3   2   3      219.62      207.50     10.40 o
   4   2   3      279.68      271.03     12.91 o
   5   2   3        0.15        0.68      6.02 o
   6   2   3        1.63        9.77      7.14 o
   7   2   3       19.77       14.38      8.67 o
   8   2   3       55.51       75.93     11.48 o
  -8   3   3        1.33        6.68     12.36 o
  -7   3   3       76.14       75.03     13.79 o
  -6   3   3      539.70      534.20     20.41 o
  -5   3   3       29.11       35.21      8.78 o
  -4   3   3      133.77      137.00      8.53 o
  -3   3   3     1626.19     1654.64     21.73 o
  -2   3   3     1198.80     1066.58     16.08 o
  -1   3   3        1.74       -2.02      3.29 o
   0   3   3        4.41        2.99      4.16 o
   1   3   3      326.65      315.25      9.93 o
   2   3   3      410.73      441.51     12.74 o
   3   3   3        6.82        1.98      6.58 o
   4   3   3        0.00        1.67      6.77 o
   5   3   3     1720.62     1799.52     30.42 o
   6   3   3      104.12      102.50      9.88 o
   7   3   3       76.39       91.73     13.40 o
   8   3   3       29.82       23.91     13.60 o
  -8   4   3        7.86       10.70     13.23 o
  -7   4   3       34.13       32.40     12.29 o
  -6   4   3        5.15       15.06      8.52 o
  -5   4   3      230.08      251.95     13.71 o
  -4   4   3       44.08       34.43      8.01 o
  -3   4   3      104.73      110.53      7.47 o
  -2   4   3      349.51      407.34     16.96 o
  -1   4   3     2741.83     2602.14     30.49 o
   0   4   3     3361.51     3369.48     46.75 o
   1   4   3      268.83      278.29     13.58 o
   2   4   3      788.65      844.11     20.92 o
   3   4   3       17.50       15.22      7.18 o
   4   4   3      283.92      315.06     15.27 o
   5   4   3        3.97        2.92      7.93 o
   6   4   3        0.41      -10.48      9.30 o
   7   4   3        1.26       16.27     11.69 o
   8   4   3       60.15       78.37     17.13 o
  -7   5   3        0.00      -15.49     10.97 o
  -6   5   3       27.97       18.94     10.39 o
  -5   5   3      107.16      122.87     12.67 o
  -4   5   3      199.14      188.37     18.35 o
  -3   5   3      164.74      155.73     11.54 o
  -2   5   3       78.07       76.51      8.41 o
  -1   5   3       46.31       51.03      6.12 o
   0   5   3       40.86       47.69      7.13 o
   1   5   3       26.09       20.46      7.14 o
   2   5   3       16.07       22.34     12.43 o
   3   5   3       19.29        9.47      9.09 o
   4   5   3       91.04      113.81     12.94 o
   5   5   3      147.43      137.60     13.32 o
   6   5   3        0.49       -1.33      9.24 o
   7   5   3      144.44      139.46     18.31 o
  -6   6   3       46.55       38.44     28.15 o
  -5   6   3        4.35       21.31     11.52 o
  -4   6   3       26.93       15.88     10.02 o
  -3   6   3       91.56       68.60     10.81 o
  -2   6   3       23.46       23.01      8.02 o
  -1   6   3       96.66       68.17      7.78 o
   0   6   3      447.31      434.45     23.62 o
   1   6   3       52.63       29.23      8.49 o
   2   6   3      128.83      189.11     21.86 o
   3   6   3       14.04        6.79     12.28 o
   4   6   3       53.03       40.41     11.58 o
   5   6   3       29.14       29.54     11.37 o
   6   6   3       13.72       20.77     14.18 o
  -5   7   3        3.77        3.06     11.64 o
  -4   7   3       22.94       26.61     12.77 o
  -3   7   3       15.97       11.64      8.52 o
  -2   7   3        7.38        8.61      7.04 o
  -1   7   3      157.45      150.07     11.68 o
   0   7   3       70.27       74.22     11.95 o
   1   7   3       24.07       42.07     16.53 o
   2   7   3       15.82      -11.99     18.33 o
   3   7   3       55.98       77.50     18.37 o
   4   7   3        3.59        3.51     10.47 o
  -2   8   3        0.97        1.58      9.38 o
  -1   8   3       10.75        5.30      7.94 o
   0   8   3       28.11       20.72     16.67 o
   1   8   3       20.54       44.49     18.97 o
   2   8   3       17.51       16.02     15.63 o
  -9   0   4        3.61       10.66     18.46 o
  -8   0   4        0.63        6.59     12.16 o
  -7   0   4      835.99      815.16     31.17 o
  -6   0   4        2.44       16.59      8.53 o
  -5   0   4      306.76      296.38     14.21 o
  -4   0   4      379.93      449.32     14.64 o
  -3   0   4     1105.03      960.70     17.68 o
  -2   0   4     5500.18     5385.61     46.58 o
  -1   0   4     9795.42     8668.22     64.30 o
   0   0   4       13.56       12.72      2.98 o
   1   0   4     4334.58     4023.02     45.10 o
   2   0   4      196.30      220.35     10.65 o
   3   0   4        9.34       24.87      9.16 o
   4   0   4     1177.00     1017.57     34.87 o
   5   0   4      206.57      215.19     16.05 o
   6   0   4     1196.60     1111.69     31.73 o
   7   0   4      117.93      106.70     25.84 o
   8   0   4       65.93       58.75     18.41 o
   9   0   4        0.04      -11.94     20.75 o
  -9   1   4       18.59        3.86     11.28 o
  -8   1   4      106.54       89.78     13.69 o
  -7   1   4      121.97       97.02     11.27 o
  -6   1   4        7.69        9.42      6.49 o
  -5   1   4      249.17      253.30     10.18 o
  -4   1   4      317.24      304.85      9.04 o
  -3   1   4     1150.80     1071.05     12.43 o
  -2   1   4     3137.39     2832.52     19.42 o
  -1   1   4      445.06      421.30      5.55 o
   0   1   4     4444.65     4071.11     24.84 o
   1   1   4     5971.27     5599.50     43.15 o
   2   1   4       55.95       67.87      7.47 o
   3   1   4     1761.14     1968.88     32.01 o
   4   1   4       91.55      135.71      9.38 o
   5   1   4      226.45      208.04     11.78 o
   6   1   4      352.66      358.13     18.97 o
   7   1   4       36.24       22.66     10.87 o
   8   1   4        8.03       23.00     11.59 o
  -9   2   4        1.09       -6.41     11.39 o
  -8   2   4        1.90       -9.85      9.50 o
  -7   2   4      327.66      321.87     17.11 o
  -6   2   4       28.93       35.43      7.42 o
  -5   2   4       42.11       45.99      6.90 o
  -4   2   4      575.95      622.72     13.67 o
  -3   2   4     1248.54     1168.75     16.30 o
  -2   2   4      279.44      308.64      7.36 o
  -1   2   4      174.63      209.55      7.73 o
   0   2   4     1549.29     1519.73     13.83 o
   1   2   4     1644.57     1648.43     16.34 o
   2   2   4      237.55      238.18     11.34 o
   3   2   4      182.61      184.44      7.70 o
   4   2   4        0.14        7.08      6.01 o
   5   2   4        7.53        5.41      6.44 o
   6   2   4      491.67      509.95     19.33 o
   7   2   4      196.39      190.95     14.45 o
   8   2   4       34.62       33.24     11.45 o
  -8   3   4        2.97       16.73     12.79 o
  -7   3   4       15.26       10.43      9.91 o
  -6   3   4      279.69      272.88     17.68 o
  -5   3   4       16.05       16.91      7.54 o
  -4   3   4       21.36       20.33      6.11 o
  -3   3   4      979.51      948.45     14.85 o
  -2   3   4        1.61        5.40      3.57 o
  -1   3   4      141.82      147.70      5.81 o
   0   3   4      139.29      145.27      5.84 o
   1   3   4      399.68      369.03     13.43 o
   2   3   4       10.65        8.06      9.24 o
   3   3   4       50.84       76.89     10.09 o
   4   3   4        8.70        5.24      7.79 o
   5   3   4       47.40       23.61      8.37 o
   6   3   4        0.62       -1.03      6.80 o
   7   3   4       33.50        5.28     10.03 o
   8   3   4        2.75        5.30     12.66 o
  -8   4   4        0.03       11.09     12.87 o
  -7   4   4       50.13       32.06     15.53 o
  -6   4   4        0.03       -3.68      8.23 o
  -5   4   4      249.53      274.13     13.83 o
  -4   4   4       47.40       34.08      7.30 o
  -3   4   4       25.19       24.45      5.16 o
  -2   4   4       58.53       59.34      7.93 o
  -1   4   4       59.45       68.01      5.95 o
   0   4   4      157.40      189.10     11.34 o
   1   4   4       21.32       27.25      4.81 o
   2   4   4       92.40      103.36      9.85 o
   3   4   4      290.71      293.82     14.33 o
   4   4   4      176.21      179.89     16.56 o
   5   4   4        8.98       25.94      9.87 o
   6   4   4       13.73        5.08      9.20 o
   7   4   4       34.39       25.11     12.64 o
  -7   5   4       55.69       46.63     14.14 o
  -6   5   4      101.87       86.15     14.06 o
  -5   5   4       18.86       25.48      8.47 o
  -4   5   4      169.31      163.11     10.65 o
  -3   5   4        9.05        0.47      6.70 o
  -2   5   4       54.69       56.66      7.07 o
  -1   5   4      429.34      406.86     11.93 o
   0   5   4      609.25      550.49     18.13 o
   1   5   4        6.17        7.18      6.71 o
   2   5   4       25.94       19.19     11.44 o
   3   5   4       94.80      110.27     23.99 o
   4   5   4        1.54        6.39      8.07 o
   5   5   4        0.89        2.21      9.79 o
   6   5   4       27.39       23.72     14.24 o
   7   5   4       93.81       91.39     17.17 o
  -6   6   4        6.49        2.84     12.96 o
  -5   6   4       74.98       67.00     13.85 o
  -4   6   4        0.01      -11.13      8.07 o
  -3   6   4       47.83       49.24     10.95 o
  -2   6   4       95.05      109.55      9.93 o
  -1   6   4        3.22        1.97      6.84 o
   0   6   4      301.71      293.28     15.44 o
   1   6   4       10.90        4.64      7.48 o
   2   6   4      133.78      153.39     15.63 o
   3   6   4      184.84      203.99     23.34 o
   4   6   4      109.10      112.05     13.67 o
   5   6   4        0.97       12.66     11.24 o
   6   6   4       26.43       22.74     17.71 o
  -5   7   4        2.76       -9.11     13.39 o
  -4   7   4       19.79       38.61      9.54 o
  -3   7   4       30.64       18.53      8.52 o
  -2   7   4       47.81       31.64      8.31 o
  -1   7   4       32.47       27.94      7.72 o
   0   7   4      134.45      146.32     14.88 o
   1   7   4      188.65      244.26     22.75 o
   2   7   4        9.22       19.09     18.62 o
   3   7   4       14.12       28.99     17.36 o
   4   7   4       14.93        6.79      9.64 o
  -2   8   4        3.08       25.08      9.14 o
  -1   8   4        3.51       10.65      8.78 o
   0   8   4       82.12       94.69     29.85 o
   1   8   4       26.79       32.01     18.36 o
  -9   1   5       17.75       30.69     12.13 o
  -8   1   5       12.23       18.99     10.13 o
  -7   1   5       13.60       10.82      9.55 o
  -6   1   5       51.94       46.06      9.44 o
  -5   1   5       14.36       19.19      5.68 o
  -4   1   5       91.09       83.18      6.31 o
  -3   1   5       65.04       77.93      4.53 o
  -2   1   5      131.14      162.01      5.15 o
  -1   1   5      579.93      567.19      7.28 o
   0   1   5      209.72      212.22      4.14 o
   1   1   5      410.38      404.30      9.98 o
   2   1   5       86.59       78.23      7.19 o
   3   1   5      167.64      158.22     10.83 o
   4   1   5       17.70       23.49      7.92 o
   5   1   5        6.21       -2.97      6.45 o
   6   1   5       81.38       73.08     12.00 o
   7   1   5       85.23       75.87     11.48 o
   8   1   5        0.15        0.66     13.43 o
  -9   2   5        0.73        1.59     11.69 o
  -8   2   5        0.32      -11.55      9.01 o
  -7   2   5      100.28       91.90     10.91 o
  -6   2   5        7.46        9.30      6.81 o
  -5   2   5       88.01       75.47      7.43 o
  -4   2   5      118.46      113.87      7.01 o
  -3   2   5      190.05      197.84      7.96 o
  -2   2   5       93.83       96.27      4.86 o
  -1   2   5      146.37      148.18      5.68 o
   0   2   5      548.11      555.78      8.30 o
   1   2   5      361.61      351.02      8.48 o
   2   2   5        0.04       -3.24      4.11 o
   3   2   5        9.79       16.13      5.95 o
   4   2   5      641.45      606.00     16.57 o
   5   2   5      288.83      276.51     13.15 o
   6   2   5       17.48       17.48      8.80 o
   7   2   5        1.08        8.97      8.75 o
   8   2   5       75.86       70.40     14.49 o
  -8   3   5        0.01        0.65     12.94 o
  -7   3   5       46.52       61.02     12.10 o
  -6   3   5      320.64      294.09     16.43 o
  -5   3   5      113.42      127.46     10.95 o
  -4   3   5       14.60       11.69      7.96 o
  -3   3   5      604.82      621.70     13.72 o
  -2   3   5     1908.44     1834.44     20.75 o
  -1   3   5       27.13       46.56      4.36 o
   0   3   5      494.83      478.03      8.83 o
   1   3   5       83.61       99.33      5.80 o
   2   3   5     1215.37     1168.11     20.80 o
   3   3   5      802.86      781.20     20.95 o
   4   3   5      152.96      153.02     10.65 o
   5   3   5      258.33      266.20     14.00 o
   6   3   5        1.79       -6.64      7.24 o
   7   3   5       72.76       74.04     15.27 o
   8   3   5        7.39       10.61     13.66 o
  -8   4   5        8.12       24.76     13.61 o
  -7   4   5       93.65       60.84     13.66 o
  -6   4   5        1.96        4.97      8.66 o
  -5   4   5      231.13      263.31     14.27 o
  -4   4   5       12.32       19.80      6.16 o
  -3   4   5      306.93      287.98     11.32 o
  -2   4   5        0.04       -1.50      4.98 o
  -1   4   5      461.38      439.22     11.46 o
   0   4   5       37.02       39.01      7.22 o
   1   4   5      175.77      184.54      9.00 o
   2   4   5      193.02      175.12      9.85 o
   3   4   5      171.33      171.16     13.89 o
   4   4   5      413.29      456.61     22.97 o
   5   4   5      248.24      246.99     16.29 o
   6   4   5       34.68       36.72     10.61 o
   7   4   5       26.72       32.85     11.92 o
  -7   5   5       38.74       28.76     13.31 o
  -6   5   5       17.86        0.02     10.94 o
  -5   5   5        1.12       -3.05      7.09 o
  -4   5   5      105.73       88.57     10.20 o
  -3   5   5        0.08        4.11      7.11 o
  -2   5   5      177.52      172.18     12.26 o
  -1   5   5      127.67      120.08      7.80 o
   0   5   5       91.90       89.69      8.95 o
   1   5   5        6.68       11.97      6.56 o
   2   5   5      614.21      616.35     37.71 o
   3   5   5       46.00       76.87     14.23 o
   4   5   5       17.31       13.89     10.99 o
   5   5   5       66.65       79.60     23.79 o
   6   5   5       47.07       28.68     11.64 o
  -6   6   5        0.00        0.16     11.40 o
  -5   6   5        2.47       12.44     14.23 o
  -4   6   5       34.21       43.36     10.57 o
  -3   6   5       49.63       31.89      9.07 o
  -2   6   5      167.79      161.24     11.91 o
  -1   6   5      445.48      423.34     16.57 o
   0   6   5       68.01       75.03      9.49 o
   1   6   5       62.33       71.69     10.12 o
   2   6   5       14.49       -5.31     12.12 o
   3   6   5        1.79       -4.63     11.94 o
   4   6   5       33.20       29.64     10.45 o
   5   6   5        0.00        2.50     12.23 o
  -5   7   5        0.29        9.06     18.30 o
  -4   7   5       19.93       20.52      9.79 o
  -3   7   5        0.14       -3.50      8.36 o
  -2   7   5        2.64        1.61      7.78 o
  -1   7   5        1.84       12.90      7.35 o
   0   7   5       27.18       31.35     12.91 o
   1   7   5       13.17       17.40     16.87 o
   2   7   5        9.25       24.44     13.44 o
   3   7   5        6.02       32.44     16.88 o
   4   7   5        3.34        8.76     15.91 o
  -1   8   5       39.52       38.73     10.50 o
   0   8   5      114.52       80.59     21.12 o
   1   8   5       46.20       42.03     19.43 o
  -9   0   6        6.42       -5.68     21.13 o
  -8   0   6       85.32      106.50     18.63 o
  -7   0   6      146.87      139.50     17.50 o
  -6   0   6      201.70      264.36     17.58 o
  -5   0   6     1663.87     1536.26     30.11 o
  -4   0   6     1116.07     1190.33     24.12 o
  -3   0   6       29.33       42.50      6.50 o
  -2   0   6     3024.19     3044.06     33.92 o
  -1   0   6    17586.71    15966.01    121.42 o
   0   0   6     5117.29     4822.29     41.21 o
   1   0   6        2.70       13.99      6.10 o
   2   0   6     7617.83     7475.93     96.39 o
   3   0   6     7042.84     7194.81    107.64 o
   4   0   6       99.04      104.47     16.65 o
   5   0   6        6.29       -6.30     11.57 o
   6   0   6        0.65       -4.95     10.15 o
   7   0   6       73.29       70.47     17.50 o
   8   0   6       88.41      110.25     23.05 o
  -9   1   6        0.12       -4.01     11.99 o
  -8   1   6      137.15      147.72     14.25 o
  -7   1   6      176.92      181.70     12.40 o
  -6   1   6      338.79      334.03     17.97 o
  -5   1   6       17.11       10.84      5.61 o
  -4   1   6     1337.28     1276.93     16.84 o
  -3   1   6       48.09       75.01      5.08 o
  -2   1   6      202.36      222.52      5.50 o
  -1   1   6       94.66      111.61      4.08 o
   0   1   6     3204.36     2935.46     18.96 o
   1   1   6        0.64       18.24      3.43 o
   2   1   6      284.03      298.85     11.80 o
   3   1   6       11.01        7.42      6.27 o
   4   1   6      619.86      570.36     22.70 o
   5   1   6      279.05      299.06     14.92 o
   6   1   6      272.43      272.65     15.86 o
   7   1   6      342.01      386.16     22.48 o
   8   1   6        5.28        5.43     10.65 o
  -9   2   6        9.78       15.62     11.50 o
  -8   2   6        6.98        6.67      9.91 o
  -7   2   6      211.45      226.95     14.46 o
  -6   2   6      153.38      188.89     11.44 o
  -5   2   6      215.17      219.44     10.89 o
  -4   2   6      289.07      349.32     10.56 o
  -3   2   6       12.42        6.68      4.83 o
  -2   2   6        2.01        5.42      3.43 o
  -1   2   6       53.89       42.53      3.74 o
   0   2   6       86.07      114.62      4.55 o
   1   2   6      737.31      698.83     10.50 o
   2   2   6       89.68       90.71      7.59 o
   3   2   6      445.39      485.42     18.05 o
   4   2   6      119.95      118.48     11.91 o
   5   2   6       19.98       27.67      7.96 o
   6   2   6        3.65       15.70      9.06 o
   7   2   6       14.46       29.08     10.15 o
   8   2   6       29.06       14.83     12.89 o
  -8   3   6        1.17       17.64     13.98 o
  -7   3   6       74.02       69.75     12.84 o
  -6   3   6       43.19       33.21      9.72 o
  -5   3   6      108.55      102.05     10.68 o
  -4   3   6       97.54       93.88     11.06 o
  -3   3   6       14.59       23.31      5.28 o
  -2   3   6      677.82      684.06     10.99 o
  -1   3   6       67.22       70.63      4.43 o
   0   3   6       26.00       26.17      3.49 o
   1   3   6        2.60       13.06      5.00 o
   2   3   6      346.21      335.47     14.42 o
   3   3   6       80.54      106.16     14.88 o
   4   3   6       88.79       99.57      8.71 o
   5   3   6        5.48        1.77      9.21 o
   6   3   6        0.42        7.14      7.94 o
   7   3   6       91.14       71.75     16.67 o
   8   3   6        2.82        2.01     13.09 o
  -8   4   6        0.53       -4.16     13.46 o
  -7   4   6      301.02      299.36     43.57 o
  -6   4   6       12.71       10.25      9.13 o
  -5   4   6        0.45        6.84      7.75 o
  -4   4   6       77.30       95.97     10.96 o
  -3   4   6       38.78       40.63      5.52 o
  -2   4   6       29.72       22.17      5.67 o
  -1   4   6       20.15       15.24      4.27 o
   0   4   6      218.43      218.55     10.45 o
   1   4   6      341.19      350.86     10.04 o
   2   4   6       97.87      105.22      9.35 o
   3   4   6      165.40      171.40     14.58 o
   4   4   6       62.48       53.97      9.86 o
   5   4   6       66.49       93.30     13.80 o
   6   4   6       14.55       18.28     11.20 o
   7   4   6       10.58        1.44     11.13 o
  -7   5   6       48.85       36.00     18.80 o
  -6   5   6        8.19      -12.90     10.95 o
  -5   5   6      116.34      122.85     12.21 o
  -4   5   6        0.65       17.41      8.71 o
  -3   5   6      121.70      118.38     10.66 o
  -2   5   6      205.57      226.11     15.39 o
  -1   5   6        0.42        7.10      5.01 o
   0   5   6        5.92       16.45      5.46 o
   1   5   6        3.87       -3.74      4.93 o
   2   5   6      141.50      141.44     10.89 o
   3   5   6        8.04       15.54      9.38 o
   4   5   6      113.54       90.41     13.63 o
   5   5   6      100.90       86.82     14.14 o
   6   5   6        4.07        4.08     10.94 o
  -6   6   6       14.73       30.03     12.43 o
  -5   6   6       13.74       27.51     12.22 o
  -4   6   6        0.01       13.18      8.68 o
  -3   6   6        0.38       -1.67      7.86 o
  -2   6   6        4.69       12.36      7.59 o
  -1   6   6      310.88      301.27     13.26 o
   0   6   6       20.59       18.00      7.53 o
   1   6   6       29.83       34.59      7.74 o
   2   6   6       64.78       98.73     17.90 o
   3   6   6        4.18       27.02     12.52 o
   4   6   6        5.85       27.15     16.24 o
   5   6   6        0.06        3.93     18.09 o
  -4   7   6       44.87       48.06     10.50 o
  -3   7   6       48.84       53.64     10.89 o
  -2   7   6      117.00      101.86     15.76 o
  -1   7   6       25.14       28.80      9.99 o
   0   7   6        0.08       -5.60     10.11 o
   1   7   6        3.17        7.29     15.97 o
   2   7   6       64.06       56.54     16.50 o
   3   7   6        0.02       -2.40     16.51 o
   4   7   6      102.29      126.06     21.39 o
  -1   8   6       97.42       75.97     12.42 o
   0   8   6       79.10       65.25     26.47 o
  -9   1   7        8.99       -5.29     13.14 o
  -8   1   7        9.60        0.85     10.54 o
  -7   1   7        0.79       -2.11      8.30 o
  -6   1   7      106.59      116.38      9.55 o
  -5   1   7      295.92      314.51     11.77 o
  -4   1   7      138.88      168.75     10.96 o
  -3   1   7       18.97       17.38      4.48 o
  -2   1   7       53.96       45.15      3.97 o
  -1   1   7       24.82       26.13      3.10 o
   0   1   7      308.56      292.22      6.00 o
   1   1   7       86.53       90.52      5.55 o
   2   1   7       44.69       38.32      6.96 o
   3   1   7      104.33      118.79     10.68 o
   4   1   7        5.88       -2.44      8.94 o
   5   1   7        4.47       -3.09      9.85 o
   6   1   7        5.69       13.98      8.64 o
   7   1   7        5.76       -1.44      9.23 o
   8   1   7        4.93        0.21     12.01 o
  -9   2   7        3.67       15.86     10.93 o
  -8   2   7        1.20       -2.44      9.08 o
  -7   2   7       46.55       21.32      9.28 o
  -6   2   7       81.13       81.64      8.76 o
  -5   2   7       21.17       27.07      7.79 o
  -4   2   7       47.89       48.38      6.14 o
  -3   2   7      693.01      683.50     13.72 o
  -2   2   7        0.04        0.35      3.82 o
  -1   2   7      244.52      252.70      7.81 o
   0   2   7       88.89       88.31      4.46 o
   1   2   7      149.38      145.47      5.74 o
   2   2   7       33.74       37.80      5.31 o
   3   2   7       83.43       92.66      8.26 o
   4   2   7       37.94       23.92      8.44 o
   5   2   7      238.97      241.32     14.40 o
   6   2   7      204.36      199.61     14.56 o
   7   2   7        2.87        9.05      9.97 o
   8   2   7       53.23       57.49     15.29 o
  -8   3   7       13.68       14.20     14.18 o
  -7   3   7       82.75      105.39     14.08 o
  -6   3   7       41.73       41.38     10.28 o
  -5   3   7      117.59      164.07     13.60 o
  -4   3   7       75.01       70.03      8.16 o
  -3   3   7      111.50      112.51      9.02 o
  -2   3   7      293.00      338.93      8.43 o
  -1   3   7      141.74      122.84      6.08 o
   0   3   7     1981.07     1901.98     20.26 o
   1   3   7      135.06      130.36      7.38 o
   2   3   7      255.39      238.48     15.49 o
   3   3   7     1151.64     1199.04     29.57 o
   4   3   7      391.57      391.95     12.91 o
   5   3   7      123.86      107.87     12.70 o
   6   3   7        4.29        2.79      8.75 o
   7   3   7       14.57       38.19     11.67 o
  -8   4   7       12.56       35.13     16.17 o
  -7   4   7       24.29       21.08     12.76 o
  -6   4   7        1.05        5.14      9.61 o
  -5   4   7       18.38       15.80      8.34 o
  -4   4   7       47.89       54.05      7.72 o
  -3   4   7      780.89      726.87     14.33 o
  -2   4   7       12.09       10.92      5.05 o
  -1   4   7      570.97      529.70     16.33 o
   0   4   7      201.64      222.82      8.66 o
   1   4   7      174.95      170.25      7.95 o
   2   4   7        5.58        4.52      6.96 o
   3   4   7      391.95      378.30     27.70 o
   4   4   7        4.83       17.53     10.31 o
   5   4   7      211.58      232.92     18.36 o
   6   4   7      268.79      272.13     19.43 o
   7   4   7       32.07       48.42     13.03 o
  -7   5   7        1.95       -3.19     12.46 o
  -6   5   7       20.62       18.67     12.13 o
  -5   5   7      102.12      108.49     12.03 o
  -4   5   7       27.23        7.81      7.24 o
  -3   5   7       74.36       77.39      9.10 o
  -2   5   7       11.85       17.04      7.23 o
  -1   5   7        0.11       -7.37      4.91 o
   0   5   7      522.58      493.30     11.54 o
   1   5   7      154.29      156.19      9.14 o
   2   5   7      168.69      172.41     15.46 o
   3   5   7       93.67       89.71     12.42 o
   4   5   7        5.18       17.49     11.34 o
   5   5   7        9.59       -4.87     12.94 o
   6   5   7       22.69       41.66     12.54 o
  -6   6   7       12.66        6.92     13.00 o
  -5   6   7        5.81       15.28      9.92 o
  -4   6   7        0.06       -3.44      8.75 o
  -3   6   7       34.54       21.74      9.27 o
  -2   6   7       37.39       30.27      8.41 o
  -1   6   7       21.30       22.03      7.25 o
   0   6   7       39.50       51.23      7.91 o
   1   6   7      115.32      116.34     15.33 o
   2   6   7       81.20       69.67     15.50 o
   3   6   7       52.48       53.61     15.28 o
   4   6   7        4.05       -7.21     14.75 o
   5   6   7       12.30       23.74     14.11 o
  -4   7   7        2.17       18.69     10.12 o
  -3   7   7        2.92       19.65      9.24 o
  -2   7   7       32.20       30.92      9.58 o
  -1   7   7        1.39       16.21      8.65 o
   0   7   7        0.03      -13.87      9.38 o
   1   7   7       47.06       48.79     18.42 o
   2   7   7       10.89       32.55     16.16 o
   3   7   7       18.66       27.41     14.95 o
  -9   0   8       15.60       -0.54     17.16 o
  -8   0   8      184.07      198.36     22.64 o
  -7   0   8      604.88      495.31     30.07 o
  -6   0   8      123.29      158.87     17.68 o
  -5   0   8      142.38      154.78     11.97 o
  -4   0   8       15.07       26.22      6.76 o
  -3   0   8       12.92       19.60      5.66 o
  -2   0   8     1508.78     1472.11     23.42 o
  -1   0   8     2355.48     2175.19     30.93 o
   0   0   8      269.98      213.33      8.74 o
   1   0   8      679.90      660.19     18.44 o
   2   0   8      830.91      902.14     31.86 o
   3   0   8     1149.91     1098.97     49.19 o
   4   0   8       26.39       29.08     12.49 o
   5   0   8      240.55      221.57     27.47 o
   6   0   8        3.71      -13.69     12.23 o
   7   0   8       43.68       69.24     19.43 o
   8   0   8       37.91       29.00     24.40 o
  -9   1   8        9.60       23.02     13.39 o
  -8   1   8       16.29       18.26     11.51 o
  -7   1   8        2.87      -10.63      8.02 o
  -6   1   8       41.17       58.73      8.49 o
  -5   1   8      545.51      605.70     17.41 o
  -4   1   8        0.82        2.04      4.72 o
  -3   1   8      144.46      158.32      7.46 o
  -2   1   8     5007.87     4878.61     34.13 o
  -1   1   8      453.40      375.54      7.86 o
   0   1   8      592.81      617.08      8.42 o
   1   1   8      650.08      712.07     12.44 o
   2   1   8     3728.94     3696.92     42.80 o
   3   1   8      303.65      319.92     15.97 o
   4   1   8      907.68      901.91     25.51 o
   5   1   8      407.51      421.47     21.51 o
   6   1   8       37.29       33.96     10.59 o
   7   1   8       37.20       56.19     11.21 o
   8   1   8        0.22        7.67     12.84 o
  -9   2   8        0.21       29.22     14.71 o
  -8   2   8       31.72       38.22     12.20 o
  -7   2   8      316.06      272.51     15.95 o
  -6   2   8       43.16       46.28      8.70 o
  -5   2   8        8.01       -7.93      6.19 o
  -4   2   8       30.25       37.82      6.30 o
  -3   2   8       99.83      119.91      8.16 o
  -2   2   8      210.16      220.72      8.81 o
  -1   2   8       29.83       33.87      5.10 o
   0   2   8      326.07      388.65      7.61 o
   1   2   8      634.34      673.80     10.13 o
   2   2   8       38.40       44.99      5.67 o
   3   2   8      191.40      208.85     11.05 o
   4   2   8      382.90      417.06     18.70 o
   5   2   8       85.39       82.04     11.62 o
   6   2   8        1.68       -1.02      9.47 o
   7   2   8        2.60       -2.40     11.93 o
   8   2   8        2.67        6.86     13.71 o
  -8   3   8       55.25       35.68     13.70 o
  -7   3   8      153.67      167.90     16.70 o
  -6   3   8       41.65       35.06     10.48 o
  -5   3   8       77.38       58.94     10.09 o
  -4   3   8      188.17      207.03     11.28 o
  -3   3   8       15.87       31.86      5.94 o
  -2   3   8      332.01      351.74      9.43 o
  -1   3   8        6.23       -2.60      4.00 o
   0   3   8      725.81      713.75     12.30 o
   1   3   8       19.11       22.45      4.72 o
   2   3   8      437.46      464.32     14.31 o
   3   3   8      192.31      198.71     14.33 o
   4   3   8        0.03      -10.41      6.94 o
   5   3   8      375.69      376.63     20.08 o
   6   3   8        0.05        2.39     10.20 o
   7   3   8        2.60        5.19     11.71 o
  -8   4   8       11.58       18.97     16.28 o
  -7   4   8       20.73       30.42     13.25 o
  -6   4   8       22.55       28.41     10.52 o
  -5   4   8        0.08       -5.30      7.24 o
  -4   4   8       88.17       83.03      8.43 o
  -3   4   8       44.72       46.41      6.67 o
  -2   4   8        7.21       -0.19      4.45 o
  -1   4   8      151.24      147.86      7.58 o
   0   4   8      157.44      166.79      7.85 o
   1   4   8       13.64       11.66      4.66 o
   2   4   8        0.70        0.64      7.43 o
   3   4   8      142.00      136.20     14.48 o
   4   4   8        0.02       -9.06      8.51 o
   5   4   8       60.55       41.44     12.65 o
   6   4   8        0.14       -7.04     10.23 o
   7   4   8        8.78       26.89     13.28 o
  -7   5   8       74.52       74.91     16.01 o
  -6   5   8       69.42       65.06     13.77 o
  -5   5   8       55.00       68.97     10.75 o
  -4   5   8        0.07       20.28      7.51 o
  -3   5   8      135.96      157.48     11.22 o
  -2   5   8       31.55       35.75      6.76 o
  -1   5   8       11.33       11.03      5.41 o
   0   5   8       97.94      100.98      6.98 o
   1   5   8       13.57       11.66      5.61 o
   2   5   8        7.35        8.88      8.61 o
   3   5   8        4.51        2.55      9.92 o
   4   5   8       18.26        7.07     11.74 o
   5   5   8        0.93       -3.50     12.09 o
   6   5   8       39.60       34.77     12.66 o
  -6   6   8        0.09       -0.70     11.95 o
  -5   6   8       20.77       28.68     10.41 o
  -4   6   8       88.61       94.78     11.38 o
  -3   6   8        1.44        4.69      9.19 o
  -2   6   8       49.50       37.56      9.46 o
  -1   6   8       39.79       28.04      8.04 o
   0   6   8       50.16       42.71      7.35 o
   1   6   8       26.47       17.62      9.16 o
   2   6   8       22.44       13.55      9.08 o
   3   6   8      176.10      168.68     19.29 o
   4   6   8        7.54       28.28     26.13 o
   5   6   8       33.17       31.38     16.62 o
  -4   7   8       59.91       51.63     13.19 o
  -3   7   8        0.58      -14.10      9.40 o
  -2   7   8        3.74        7.19      9.30 o
  -1   7   8        0.48      -10.93      7.29 o
   0   7   8       79.20       82.86      9.50 o
   1   7   8        2.41       -0.27     13.29 o
   2   7   8       22.46       33.29     18.46 o
   3   7   8        1.26       24.07     14.05 o
  -9   1   9        0.96      -14.32     12.21 o
  -8   1   9        1.28        3.12     10.79 o
  -7   1   9        0.03       -5.83      8.28 o
  -6   1   9       27.91       21.47      7.88 o
  -5   1   9       84.67       90.95      7.75 o
  -4   1   9      165.73      174.51      9.03 o
  -3   1   9       89.75      105.78     11.29 o
  -2   1   9      299.23      324.92      9.36 o
  -1   1   9      521.97      516.59      9.17 o
   0   1   9        6.35        9.12      3.11 o
   1   1   9       72.96       65.22      5.55 o
   2   1   9        5.73       11.24      5.34 o
   3   1   9       10.13        2.37      5.93 o
   4   1   9       30.98        4.44     11.13 o
   5   1   9       61.61       63.69     15.02 o
   6   1   9       82.65       77.69     13.59 o
   7   1   9        2.41       18.30     12.06 o
   8   1   9        0.75        6.13     13.80 o
  -9   2   9        8.76        2.36     18.83 o
  -8   2   9        0.37       13.61     12.56 o
  -7   2   9       11.53       25.69     10.79 o
  -6   2   9      424.70      464.38     22.69 o
  -5   2   9       38.18       55.19      7.96 o
  -4   2   9        9.54        9.48      5.65 o
  -3   2   9      237.68      233.19     10.58 o
  -2   2   9        0.91        1.70      3.75 o
  -1   2   9      143.84      154.78      6.46 o
   0   2   9       65.82       57.21      4.49 o
   1   2   9       63.10       57.57      4.64 o
   2   2   9        0.12        4.09      4.65 o
   3   2   9      518.46      510.33     17.84 o
   4   2   9        2.27       -5.08      8.57 o
   5   2   9        9.83        1.75     14.03 o
   6   2   9       18.03       13.56     10.00 o
   7   2   9       17.99       15.98     13.32 o
  -8   3   9       44.91       38.64     17.40 o
  -7   3   9       74.03       64.07     13.62 o
  -6   3   9        0.75      -14.01      9.34 o
  -5   3   9       29.83       23.45      7.99 o
  -4   3   9      289.80      289.96     13.06 o
  -3   3   9      660.00      681.01     16.53 o
  -2   3   9        5.81        5.16      4.23 o
  -1   3   9      306.25      322.70     11.77 o
   0   3   9      575.78      565.68     12.84 o
   1   3   9       73.28       71.74      5.77 o
   2   3   9        9.67       10.39      5.88 o
   3   3   9        0.35        1.89      7.45 o
   4   3   9      885.69      887.40     20.74 o
   5   3   9        1.42       -4.21      7.49 o
   6   3   9       67.35       79.56     13.75 o
   7   3   9       69.73       58.96     16.56 o
  -8   4   9        0.56       15.44     14.89 o
  -7   4   9       30.10       38.00     12.85 o
  -6   4   9      326.32      371.84     19.03 o
  -5   4   9        0.73       -0.85      7.56 o
  -4   4   9       86.86       82.60      8.42 o
  -3   4   9      342.56      375.75     13.52 o
  -2   4   9       53.32       50.89      7.64 o
  -1   4   9      155.49      148.94      8.64 o
   0   4   9       13.94       15.22      5.09 o
   1   4   9      298.74      307.58     10.68 o
   2   4   9       50.21       43.57      8.22 o
   3   4   9      519.22      536.55     24.97 o
   4   4   9       34.99       14.90     11.15 o
   5   4   9       10.10        7.24     11.99 o
   6   4   9        2.78       19.42     12.52 o
  -7   5   9        0.98       22.59     16.00 o
  -6   5   9       78.30       75.43     14.23 o
  -5   5   9        2.51       -1.41      8.83 o
  -4   5   9       28.42       10.41      7.97 o
  -3   5   9       43.46       46.89      8.13 o
  -2   5   9        0.61        5.73      6.64 o
  -1   5   9       69.65       67.81      7.67 o
   0   5   9      103.00      101.06      7.61 o
   1   5   9       29.08       26.63      7.07 o
   2   5   9        0.03        8.80      7.97 o
   3   5   9       36.58       32.63     11.44 o
   4   5   9      161.14      188.83     28.02 o
   5   5   9       66.30       74.97     15.04 o
   6   5   9      114.75      153.63     18.74 o
  -6   6   9       32.52        8.79     12.24 o
  -5   6   9        1.68        3.05     11.29 o
  -4   6   9       21.27        8.94      8.87 o
  -3   6   9        0.00        2.36      7.31 o
  -2   6   9       40.07       41.49     10.16 o
  -1   6   9       22.30        9.91      6.86 o
   0   6   9       16.64       14.92      6.98 o
   1   6   9       23.98       27.40      8.50 o
   2   6   9       23.53        8.00      9.26 o
   3   6   9        2.90       22.95     17.41 o
   4   6   9       13.40       14.35     17.31 o
  -4   7   9        7.87        8.70     10.88 o
  -3   7   9        0.41        5.76     10.12 o
  -2   7   9       62.97       57.56     11.28 o
  -1   7   9       13.60        5.14      7.91 o
   0   7   9       10.79       25.95      8.34 o
   1   7   9        0.00       12.01      9.53 o
   2   7   9       39.07       38.19     15.98 o
  -9   0  10        0.14       -4.26     16.80 o
  -8   0  10       24.33       23.04     17.59 o
  -7   0  10        4.89       -9.34     12.37 o
  -6   0  10       25.43       30.51     13.18 o
  -5   0  10       15.13       23.15      9.84 o
  -4   0  10      506.09      602.75     23.65 o
  -3   0  10      963.13      928.29     35.29 o
  -2   0  10     3572.03     3429.84     43.34 o
  -1   0  10        0.04       -2.13      5.10 o
   0   0  10      735.85      694.44     16.32 o
   1   0  10      822.63      748.69     18.63 o
   2   0  10      291.85      284.45     18.36 o
   3   0  10      436.17      433.59     30.86 o
   4   0  10      304.91      299.49     21.70 o
   5   0  10      675.56      678.96     70.91 o
   6   0  10       18.63        2.18     16.46 o
   7   0  10      164.53      190.04     32.64 o
  -9   1  10        2.97        5.72     13.33 o
  -8   1  10        0.58       -2.50     10.49 o
  -7   1  10      555.76      637.98     24.81 o
  -6   1  10        1.67       14.02      7.75 o
  -5   1  10      269.02      282.34     12.43 o
  -4   1  10      159.17      136.03      8.61 o
  -3   1  10        5.05        5.72      4.71 o
  -2   1  10        1.55        3.49      4.06 o
  -1   1  10       91.66       95.24      5.57 o
   0   1  10     1700.25     1650.73     17.14 o
   1   1  10        0.37       13.78      4.85 o
   2   1  10      401.80      363.10     12.98 o
   3   1  10      187.33      178.65     12.04 o
   4   1  10        0.10        2.88     10.32 o
   5   1  10      492.27      470.16     27.89 o
   6   1  10       21.96       44.57     14.93 o
   7   1  10        2.77        4.91     11.58 o
  -8   2  10        0.41        9.71     12.24 o
  -7   2  10       25.40       33.04     11.06 o
  -6   2  10      108.92      105.99     12.10 o
  -5   2  10        0.24       -3.31      6.66 o
  -4   2  10      394.53      420.47     15.85 o
  -3   2  10        0.17        0.42      4.58 o
  -2   2  10       68.15       73.31      5.56 o
  -1   2  10      216.80      202.14      7.21 o
   0   2  10      771.36      738.58     11.88 o
   1   2  10        0.50        2.61      4.20 o
   2   2  10        0.98        1.10      4.63 o
   3   2  10       45.90       49.25      7.46 o
   4   2  10        3.37        4.22      7.87 o
   5   2  10      322.41      310.42     21.63 o
   6   2  10       10.93       -6.11     11.18 o
   7   2  10       42.37       35.96     14.02 o
  -8   3  10        2.73       -5.75     14.35 o
  -7   3  10       57.47       74.11     15.46 o
  -6   3  10        0.42       -0.40     10.18 o
  -5   3  10       14.20       13.59     11.33 o
  -4   3  10        2.11        8.83      7.15 o
  -3   3  10      184.96      204.19      9.76 o
  -2   3  10       41.37       46.52      6.08 o
  -1   3  10       99.42      112.80      6.43 o
   0   3  10      398.08      444.41     12.28 o
   1   3  10       90.15      100.86      7.31 o
   2   3  10       57.16       66.09      6.19 o
   3   3  10      219.77      251.50     20.35 o
   4   3  10      262.81      255.25     13.48 o
   5   3  10       57.17       63.00      9.18 o
   6   3  10        8.44        1.18     14.62 o
   7   3  10        3.54      -11.96     12.78 o
  -7   4  10       18.51       -5.61     13.03 o
  -6   4  10       94.38      124.92     15.03 o
  -5   4  10       24.84       24.61      9.43 o
  -4   4  10       28.20       22.70      7.58 o
  -3   4  10       16.01       17.96      6.65 o
  -2   4  10        0.20       -6.42      5.14 o
  -1   4  10      109.54       94.87      7.37 o
   0   4  10        3.54        3.19      5.35 o
   1   4  10        0.21       -4.19      4.90 o
   2   4  10        0.81       -1.42      6.23 o
   3   4  10        6.03        6.29     10.28 o
   4   4  10        6.97        7.52     11.51 o
   5   4  10        0.02        3.47     12.52 o
   6   4  10        0.33       12.61     13.71 o
  -7   5  10       10.81        3.00     18.24 o
  -6   5  10        0.09        1.86     11.12 o
  -5   5  10       71.06       86.64     11.57 o
  -4   5  10       49.70       47.28     10.01 o
  -3   5  10        3.99        1.70      7.80 o
  -2   5  10      185.75      193.11     12.28 o
  -1   5  10      184.47      197.19     11.92 o
   0   5  10      147.34      148.64     10.51 o
   1   5  10        6.34        1.82      6.50 o
   2   5  10      243.24      224.50     14.50 o
   3   5  10       51.39       33.05     13.29 o
   4   5  10      184.50      160.31     36.00 o
   5   5  10       69.12       54.97     15.31 o
  -5   6  10        3.82        9.23      9.63 o
  -4   6  10        0.55       -5.44      8.99 o
  -3   6  10       11.08        1.34      8.08 o
  -2   6  10       18.94       25.42      9.16 o
  -1   6  10        4.02       -5.30      7.32 o
   0   6  10        0.35       -3.94      6.70 o
   1   6  10       59.87       62.18     10.69 o
   2   6  10       25.80       31.07     10.46 o
   3   6  10        5.65        1.78     13.43 o
   4   6  10        0.01      -13.82     16.11 o
  -3   7  10      119.39       97.76     12.86 o
  -2   7  10        2.47        1.18      9.17 o
  -1   7  10        0.94        7.66      8.23 o
   0   7  10        1.54        6.62      8.49 o
   1   7  10       21.97       42.25     11.11 o
   2   7  10       77.83       91.45     17.81 o
  -9   1  11        2.46      -11.99     12.38 o
  -8   1  11        2.07       14.04     11.84 o
  -7   1  11        8.30        4.76     12.90 o
  -6   1  11       72.11       70.29     11.26 o
  -5   1  11        0.01       -5.59      6.91 o
  -4   1  11       29.77       19.24      6.33 o
  -3   1  11        0.71       -4.32      4.61 o
  -2   1  11      329.35      335.08      9.88 o
  -1   1  11      152.38      160.69      6.37 o
   0   1  11       44.38       40.87      4.74 o
   1   1  11        2.15        8.17      4.95 o
   2   1  11       46.08       52.74      8.18 o
   3   1  11       19.67       17.01      8.61 o
   4   1  11        9.87        5.64      9.14 o
   5   1  11        1.78      -16.29     13.90 o
   6   1  11       33.88       18.67     14.16 o
   7   1  11        0.31      -15.39     11.18 o
  -8   2  11       34.52       27.57     15.07 o
  -7   2  11        0.22       16.29     11.10 o
  -6   2  11       43.21       53.67     11.31 o
  -5   2  11       15.67        4.53      8.75 o
  -4   2  11        5.47       15.40      7.26 o
  -3   2  11       46.29       59.16      6.42 o
  -2   2  11      134.76      126.92      7.70 o
  -1   2  11       10.46       14.66      4.39 o
   0   2  11      264.15      261.01      8.77 o
   1   2  11        8.69        8.04      4.91 o
   2   2  11       42.46       55.07      5.87 o
   3   2  11      579.71      597.16     17.02 o
   4   2  11       18.03        5.72      8.48 o
   5   2  11        2.65       -1.10     10.24 o
   6   2  11        0.08       16.11     11.18 o
   7   2  11       53.90       74.79     17.53 o
  -8   3  11        0.00       -0.93     16.79 o
  -7   3  11       17.93       11.86     13.31 o
  -6   3  11      140.21      185.72     18.13 o
  -5   3  11        0.06        0.06      8.82 o
  -4   3  11       17.23       12.85      9.22 o
  -3   3  11      618.89      675.76     16.66 o
  -2   3  11       49.46       46.02      6.24 o
  -1   3  11       55.34       58.88      6.40 o
   0   3  11       64.51       68.75      6.36 o
   1   3  11      352.05      353.71     11.31 o
   2   3  11      160.93      185.24     10.15 o
   3   3  11      217.14      221.07     12.01 o
   4   3  11       36.53       52.36      9.52 o
   5   3  11        6.78       12.93     10.68 o
   6   3  11       56.71       56.39     13.40 o
  -7   4  11       15.24        2.46     13.29 o
  -6   4  11       81.53      121.21     19.43 o
  -5   4  11       55.12       41.53      9.83 o
  -4   4  11       87.88       70.22      9.78 o
  -3   4  11       42.31       52.45      8.17 o
  -2   4  11      277.70      278.15     12.42 o
  -1   4  11        2.46       -5.37      5.08 o
   0   4  11      129.29      125.13      8.90 o
   1   4  11      132.24      136.46     11.72 o
   2   4  11       35.70       24.73      7.86 o
   3   4  11      314.97      335.53     23.05 o
   4   4  11        8.98        7.02     11.48 o
   5   4  11       15.10       22.95     12.94 o
   6   4  11       12.66       -8.91     16.42 o
  -6   5  11       25.40       42.25     14.53 o
  -5   5  11        4.50       -7.96      9.86 o
  -4   5  11       11.83       18.86      9.70 o
  -3   5  11       60.04       82.41     10.67 o
  -2   5  11       88.01       73.26      8.78 o
  -1   5  11       37.06       38.98      7.71 o
   0   5  11       28.88       31.34      7.82 o
   1   5  11      224.86      245.77     14.46 o
   2   5  11       18.05       31.87     10.97 o
   3   5  11       12.49       18.49     12.60 o
   4   5  11        9.44        1.87     12.90 o
   5   5  11        0.00        1.59     13.56 o
  -5   6  11       28.18        8.52     11.81 o
  -4   6  11       14.18        8.22     10.02 o
  -3   6  11      100.91      110.66     12.55 o
  -2   6  11       23.79       18.93      8.65 o
  -1   6  11       67.23       56.24      9.66 o
   0   6  11       27.75        7.82      8.59 o
   1   6  11       15.87       12.87      9.77 o
   2   6  11       45.50       58.82     12.49 o
   3   6  11       37.58       49.80     16.34 o
   4   6  11       11.38       34.89     19.52 o
  -3   7  11        0.06        0.17      9.95 o
  -2   7  11        0.78       21.45     10.99 o
  -1   7  11       15.03       20.43      9.58 o
   0   7  11        0.51       -0.56      8.34 o
   1   7  11       14.93       19.29     11.63 o
  -8   0  12        0.38      -13.25     18.27 o
  -7   0  12       78.73       94.67     18.44 o
  -6   0  12      407.36      345.60     26.25 o
  -5   0  12      486.84      564.46     26.14 o
  -4   0  12       12.00        6.36      7.64 o
  -3   0  12      776.89      690.63     28.69 o
  -2   0  12      728.46      688.64     18.71 o
  -1   0  12       22.19        5.11      6.40 o
   0   0  12      195.74      218.58     12.99 o
   1   0  12      706.06      671.77     23.53 o
   2   0  12     1801.23     1705.55     39.61 o
   3   0  12       43.61       42.31     14.40 o
   4   0  12      158.11      183.65     44.31 o
   5   0  12       35.35       60.61     23.76 o
   6   0  12        1.37      -27.77     25.46 o
   7   0  12       38.08       19.48     24.55 o
  -8   1  12       14.03       35.97     12.89 o
  -7   1  12       11.02      -14.37      9.71 o
  -6   1  12      140.88      134.69     13.75 o
  -5   1  12      139.36      176.34     11.39 o
  -4   1  12       13.07       24.08      6.96 o
  -3   1  12      192.79      233.12     10.63 o
  -2   1  12      106.56      127.33      7.29 o
  -1   1  12     1361.51     1328.02     16.10 o
   0   1  12      367.21      393.39     14.52 o
   1   1  12      133.60      120.26     13.17 o
   2   1  12      344.60      404.07     16.07 o
   3   1  12      616.90      615.11     18.63 o
   4   1  12      907.08      921.61     26.98 o
   5   1  12       31.04       23.23     15.46 o
   6   1  12       52.81       72.78     18.11 o
   7   1  12        0.00        0.89     14.92 o
  -8   2  12        0.37      -15.40     13.18 o
  -7   2  12       74.44       88.41     17.92 o
  -6   2  12       56.58       44.66     13.15 o
  -5   2  12      145.93      183.60     22.20 o
  -4   2  12        2.13       -1.66      6.60 o
  -3   2  12       88.06       87.79      7.71 o
  -2   2  12       52.13       59.38      6.87 o
  -1   2  12      382.82      379.13     10.69 o
   0   2  12       15.49       12.48      4.80 o
   1   2  12       16.11       16.57      6.02 o
   2   2  12        8.19        4.60      5.82 o
   3   2  12        2.52        9.31      6.22 o
   4   2  12       44.33       48.54     14.20 o
   5   2  12        1.28        2.89     10.96 o
   6   2  12        1.15        6.96     14.03 o
   7   2  12        2.47        7.13     14.43 o
  -8   3  12        1.52        9.18     15.58 o
  -7   3  12       66.15       62.39     16.05 o
  -6   3  12       63.12       52.14     15.89 o
  -5   3  12       18.79       16.27      9.65 o
  -4   3  12       26.38       21.49     10.25 o
  -3   3  12        7.94        6.65      8.77 o
  -2   3  12        0.04        1.96      5.24 o
  -1   3  12       21.98       36.82      6.23 o
   0   3  12      239.59      220.77     10.75 o
   1   3  12        0.46       -9.06      6.04 o
   2   3  12        6.86       -0.52      5.71 o
   3   3  12       18.60        9.30      7.96 o
   4   3  12      354.03      342.68     19.79 o
   5   3  12       99.14       94.01     14.04 o
   6   3  12        1.53      -17.94     15.28 o
  -7   4  12        2.52        5.18     17.59 o
  -6   4  12        4.83        3.96     12.34 o
  -5   4  12        3.12       13.01      9.23 o
  -4   4  12       63.19       84.76     12.76 o
  -3   4  12        0.41        5.32      7.00 o
  -2   4  12      113.55      135.21     10.03 o
  -1   4  12        7.08       16.47      6.60 o
   0   4  12       72.84       82.54      7.64 o
   1   4  12        5.19       -1.04      6.79 o
   2   4  12        5.95       -0.26      6.89 o
   3   4  12      170.82      181.00     16.99 o
   4   4  12       49.90       36.78     13.01 o
   5   4  12        3.92       17.94     13.21 o
  -6   5  12       23.88       33.65     15.04 o
  -5   5  12       22.61        8.89     11.72 o
  -4   5  12        9.16       11.36      9.98 o
  -3   5  12        1.86        7.51      9.35 o
  -2   5  12        3.21       14.54      7.73 o
  -1   5  12       65.73       65.81      8.99 o
   0   5  12       78.08       78.86      9.85 o
   1   5  12        2.79       19.49     10.91 o
   2   5  12        0.01       -8.41      8.60 o
   3   5  12       17.80       13.83     11.55 o
   4   5  12       11.40       -4.24     12.65 o
   5   5  12       55.46       35.60     25.57 o
  -5   6  12       10.77       15.10     13.14 o
  -4   6  12       43.64       60.88     12.17 o
  -3   6  12        0.48        1.05      8.80 o
  -2   6  12       69.56       75.54     11.20 o
  -1   6  12        2.86        2.54      7.84 o
   0   6  12        0.12        5.66      8.70 o
   1   6  12       36.05       50.67     13.42 o
   2   6  12       34.03       23.57     12.80 o
   3   6  12       22.34       31.98     14.56 o
  -2   7  12       27.11       29.03     12.04 o
  -1   7  12       22.54       21.86     10.14 o
   0   7  12       48.64       42.25     11.50 o
  -8   1  13        0.02       -6.87     12.52 o
  -7   1  13       19.22        7.50     10.85 o
  -6   1  13      104.30      120.96     13.09 o
  -5   1  13        7.75        8.31      9.95 o
  -4   1  13       27.29       27.17      7.65 o
  -3   1  13       60.09       47.87      6.87 o
  -2   1  13        6.00        4.15      5.13 o
  -1   1  13        0.12        3.77      4.62 o
   0   1  13        0.80       -2.17      4.05 o
   1   1  13       10.21       13.43      5.99 o
   2   1  13       66.71       75.03     11.11 o
   3   1  13       11.06       19.46      7.75 o
   4   1  13        7.66        9.44     14.55 o
   5   1  13       12.04        2.82     15.70 o
   6   1  13        5.96       17.41     15.53 o
  -8   2  13       22.73       -2.63     15.37 o
  -7   2  13       13.97       -3.26     15.06 o
  -6   2  13       53.27       42.59     12.69 o
  -5   2  13        3.39      -14.17     13.52 o
  -4   2  13        3.57        7.83      7.10 o
  -3   2  13        6.19        8.97      6.03 o
  -2   2  13      147.77      152.14      8.90 o
  -1   2  13       54.21       50.81      5.77 o
   0   2  13      219.60      220.50      9.23 o
   1   2  13       13.37        6.19      5.99 o
   2   2  13       30.02       34.17      7.24 o
   3   2  13       12.18       18.14      9.14 o
   4   2  13       67.87       62.48     10.85 o
   5   2  13       41.85       19.87     18.79 o
   6   2  13        0.87        4.28     13.58 o
  -7   3  13       16.64       12.27     14.56 o
  -6   3  13       53.33       44.10     13.87 o
  -5   3  13      218.93      182.06     19.80 o
  -4   3  13       35.92       24.15      9.44 o
  -3   3  13      120.96      145.06     10.52 o
  -2   3  13       21.57       13.23      6.03 o
  -1   3  13       29.68       29.80      6.57 o
   0   3  13        0.03       -4.80      5.79 o
   1   3  13        5.20        2.92      7.66 o
   2   3  13      205.67      205.96     11.60 o
   3   3  13      265.04      240.68     16.60 o
   4   3  13       19.82       31.39     11.62 o
   5   3  13       15.38        7.32     13.25 o
   6   3  13       62.67       68.29     20.78 o
  -7   4  13        0.34        7.48     19.65 o
  -6   4  13        2.04       -2.70     14.89 o
  -5   4  13        0.03        3.90     10.41 o
  -4   4  13       35.06       28.28     10.42 o
  -3   4  13       13.41       20.57      7.71 o
  -2   4  13      119.94       98.68      9.76 o
  -1   4  13       64.26       64.69      9.99 o
   0   4  13      381.97      385.20     14.72 o
   1   4  13        9.87        6.74      7.95 o
   2   4  13      215.72      264.05     16.25 o
   3   4  13        8.03       -2.55     10.63 o
   4   4  13       37.07       35.74     16.07 o
   5   4  13       81.91       79.63     20.05 o
  -6   5  13       31.93       20.33     14.69 o
  -5   5  13       83.49       60.72     14.38 o
  -4   5  13       18.99       25.38     10.42 o
  -3   5  13       34.03       32.59      9.40 o
  -2   5  13       44.06       40.68      9.30 o
  -1   5  13       14.36        5.50      7.97 o
   0   5  13       16.87       20.17      8.61 o
   1   5  13        1.00       -1.76     10.89 o
   2   5  13       27.55       24.91     10.80 o
   3   5  13        7.02       -3.52     10.83 o
   4   5  13        0.00       -7.32     15.75 o
  -4   6  13        0.02       -8.91     12.11 o
  -3   6  13        0.03        1.42      9.71 o
  -2   6  13       15.19       13.87      9.24 o
  -1   6  13        0.31       -9.52      9.32 o
   0   6  13      127.13      142.11     14.34 o
   1   6  13       46.83       43.58     15.61 o
   2   6  13        4.41        0.76     13.12 o
   3   6  13        7.88       21.15     17.22 o
  -8   0  14        0.00        7.11     16.09 o
  -7   0  14        3.61       -0.50     18.19 o
  -6   0  14      186.46      205.74     25.70 o
  -5   0  14       24.34       62.07     18.24 o
  -4   0  14      371.52      269.56     20.19 o
  -3   0  14      225.20      224.36     17.85 o
  -2   0  14      541.97      586.58     28.25 o
  -1   0  14      234.17      315.30     18.12 o
   0   0  14        0.19       -5.17      8.43 o
   1   0  14       94.29      136.62     13.63 o
   2   0  14      631.69      635.66     27.62 o
   3   0  14      128.73      117.31     17.53 o
   4   0  14       40.10       59.04     18.61 o
   5   0  14       11.66       11.28     30.96 o
   6   0  14       69.78       47.45     35.59 o
  -8   1  14        1.57       15.66     13.23 o
  -7   1  14       29.77       15.59     11.82 o
  -6   1  14       78.53      101.44     13.18 o
  -5   1  14      232.76      218.23     14.90 o
  -4   1  14        5.40        2.63      7.67 o
  -3   1  14      167.25      179.16     10.27 o
  -2   1  14      153.88      165.54     11.16 o
  -1   1  14      147.37      149.94      7.71 o
   0   1  14      206.64      239.13      8.73 o
   1   1  14      712.23      695.85     21.80 o
   2   1  14      105.65       97.26     11.44 o
   3   1  14        1.29        6.68     10.17 o
   4   1  14       80.46       51.52     14.58 o
   5   1  14      137.16      113.24     21.17 o
   6   1  14       21.42        8.37     19.34 o
  -8   2  14        0.30      -12.89     23.68 o
  -7   2  14        0.25        0.46     13.63 o
  -6   2  14       17.19       21.45     13.04 o
  -5   2  14        1.22        8.02     10.93 o
  -4   2  14       80.96       72.56      9.45 o
  -3   2  14       52.21       39.49      8.47 o
  -2   2  14      172.68      176.52      9.67 o
  -1   2  14        7.31        5.70      4.92 o
   0   2  14        4.21       16.83      5.19 o
   1   2  14        4.40       -8.80      5.87 o
   2   2  14        1.07        8.38      7.14 o
   3   2  14      373.70      351.81     30.79 o
   4   2  14       38.73       49.41     13.43 o
   5   2  14        0.05       14.20     16.41 o
   6   2  14        6.47        7.93     16.55 o
  -7   3  14        9.50        4.29     13.95 o
  -6   3  14       12.78       19.67     13.14 o
  -5   3  14      192.44      185.99     29.80 o
  -4   3  14       45.76       36.74     10.78 o
  -3   3  14       19.96       18.53      7.86 o
  -2   3  14        3.58       11.14      6.61 o
  -1   3  14        0.51        2.79      6.18 o
   0   3  14       96.83      108.00      9.02 o
   1   3  14       63.27       32.15      9.20 o
   2   3  14       65.85       43.71      8.94 o
   3   3  14      181.44      192.15     18.26 o
   4   3  14        8.90      -15.09     13.82 o
   5   3  14       33.97       35.55     20.08 o
  -6   4  14        5.33        0.13     14.94 o
  -5   4  14        2.95        8.98     12.02 o
  -4   4  14        6.71       10.80      9.70 o
  -3   4  14       35.58       27.72      8.35 o
  -2   4  14        0.09      -10.08      7.43 o
  -1   4  14       23.82       27.17      8.45 o
   0   4  14       24.47       28.93      8.51 o
   1   4  14        6.99        5.32      8.84 o
   2   4  14       32.17       37.14     12.69 o
   3   4  14        5.91       -8.81     11.70 o
   4   4  14       16.40       13.32     16.65 o
   5   4  14        2.63        1.13     17.40 o
  -5   5  14        0.05       -7.33     12.94 o
  -4   5  14        0.24        2.48     10.77 o
  -3   5  14      134.11      147.55     13.71 o
  -2   5  14       12.24       20.95      8.77 o
  -1   5  14        0.04       -1.33      8.13 o
   0   5  14        0.98        6.76      9.28 o
   1   5  14        1.14       -4.30     14.07 o
   2   5  14       19.58       22.33     14.23 o
   3   5  14       72.52       62.69     16.17 o
   4   5  14       58.46       31.39     18.70 o
  -4   6  14        5.78       11.37     12.78 o
  -3   6  14        5.03        9.44     11.55 o
  -2   6  14        1.80        2.53     12.83 o
  -1   6  14        4.47        9.70     10.57 o
   0   6  14       13.60       14.95     10.79 o
   1   6  14        7.52       10.64     14.75 o
   2   6  14       29.28       58.50     17.03 o
  -8   1  15        2.85       22.35     15.15 o
  -7   1  15        0.03       -5.33     10.61 o
  -6   1  15        1.50        9.70     10.87 o
  -5   1  15       19.01       13.62     10.52 o
  -4   1  15       90.41       58.47     11.03 o
  -3   1  15       49.21       45.17      8.18 o
  -2   1  15      160.32      161.63     10.35 o
  -1   1  15        8.62        8.12      5.34 o
   0   1  15        0.01        1.56      5.53 o
   1   1  15       22.76       21.65      8.50 o
   2   1  15        3.16       10.59      9.63 o
   3   1  15       19.41       31.90     11.81 o
   4   1  15       28.37       39.38     14.04 o
   5   1  15        3.18       -4.30     18.15 o
   6   1  15        0.89      -14.53     21.17 o
  -7   2  15       43.92       42.86     22.26 o
  -6   2  15       36.82       37.61     15.97 o
  -5   2  15       10.99        2.99      9.82 o
  -4   2  15       30.82       29.28     11.27 o
  -3   2  15       23.50       28.01      8.50 o
  -2   2  15       63.07       63.73      8.12 o
  -1   2  15        1.40       -5.52      6.41 o
   0   2  15        1.23        0.02      5.98 o
   1   2  15       69.76       66.76      9.64 o
   2   2  15       91.81       97.01     10.81 o
   3   2  15       30.54       10.46     10.90 o
   4   2  15       35.72       37.57     17.33 o
   5   2  15        8.20        3.11     16.46 o
  -7   3  15        0.15       22.14     15.30 o
  -6   3  15        9.77        6.30     13.59 o
  -5   3  15       75.82       54.43     14.79 o
  -4   3  15       14.25       20.18      9.81 o
  -3   3  15       18.37       22.32      8.65 o
  -2   3  15       90.59       95.42      9.72 o
  -1   3  15      131.27      135.89     10.50 o
   0   3  15      195.71      194.87     11.39 o
   1   3  15       93.31       73.77     10.09 o
   2   3  15        1.25        2.53      8.98 o
   3   3  15      175.04      210.78     19.66 o
   4   3  15       23.25       52.94     16.17 o
   5   3  15        0.22       30.07     18.84 o
  -6   4  15        0.01       -5.06     14.42 o
  -5   4  15       71.25       72.08     16.35 o
  -4   4  15       27.85       11.50     11.08 o
  -3   4  15       55.95       67.60     11.62 o
  -2   4  15       50.21       33.88     10.57 o
  -1   4  15       22.88       30.74      9.83 o
   0   4  15       57.22       51.41     10.03 o
   1   4  15        7.93        9.16     12.42 o
   2   4  15       77.21       82.71     16.58 o
   3   4  15       59.08       67.59     24.36 o
   4   4  15       38.63       35.40     16.41 o
  -5   5  15        8.19        6.38     13.47 o
  -4   5  15        4.15       -0.82     12.15 o
  -3   5  15        0.22        0.63      9.81 o
  -2   5  15       48.81       42.47     11.80 o
  -1   5  15       42.15       34.62     11.38 o
   0   5  15      109.59      139.61     14.36 o
   1   5  15       25.46       15.06     13.30 o
   2   5  15        2.67      -12.88     13.08 o
   3   5  15       41.65       73.00     20.73 o
  -3   6  15        0.09        4.86     11.55 o
  -2   6  15        5.72       14.00     11.81 o
  -1   6  15       26.93       16.87     10.86 o
   0   6  15        0.73       17.55     11.27 o
   1   6  15       13.33       12.18     15.22 o
  -7   0  16       21.21       15.66     18.55 o
  -6   0  16        2.76       13.68     20.37 o
  -5   0  16       57.48       67.42     18.87 o
  -4   0  16        1.31       -4.82     14.83 o
  -3   0  16       28.37       50.17     13.38 o
  -2   0  16      177.80      227.51     16.34 o
  -1   0  16      279.90      297.17     17.42 o
   0   0  16      852.37      939.33     25.97 o
   1   0  16      615.71      592.13     43.22 o
   2   0  16      122.39      121.00     25.83 o
   3   0  16       44.30       28.75     15.42 o
   4   0  16       50.17       64.62     51.50 o
   5   0  16        4.71       66.25     36.16 o
  -7   1  16       16.10       21.12     12.34 o
  -6   1  16      102.91      105.91     17.23 o
  -5   1  16      107.31       66.61     13.08 o
  -4   1  16      395.74      384.22     20.70 o
  -3   1  16      348.81      275.90     14.61 o
  -2   1  16        2.45        0.96      7.04 o
  -1   1  16        0.53       -2.86      5.40 o
   0   1  16       16.77       10.31      7.00 o
   1   1  16        3.74        4.64      8.92 o
   2   1  16       29.60       28.39     11.88 o
   3   1  16      211.48      220.79     18.57 o
   4   1  16       13.23       20.09     12.16 o
   5   1  16       31.86       35.51     17.47 o
  -7   2  16        0.11        6.07     15.13 o
  -6   2  16        5.67        7.02     13.07 o
  -5   2  16       59.18       76.71     15.38 o
  -4   2  16       24.28       10.54     12.06 o
  -3   2  16       74.11       55.09     10.50 o
  -2   2  16       36.33       45.40      8.87 o
  -1   2  16      244.19      271.10     12.28 o
   0   2  16       88.03      111.11     11.15 o
   1   2  16      100.56      101.82     11.40 o
   2   2  16       34.34       33.32      9.95 o
   3   2  16        0.23        2.90     10.47 o
   4   2  16       19.26       30.27     15.16 o
   5   2  16        1.47       12.31     21.92 o
  -7   3  16        5.06        2.69     24.29 o
  -6   3  16        8.81       -3.64     15.78 o
  -5   3  16       19.13       12.58     13.35 o
  -4   3  16       56.21       46.79     11.67 o
  -3   3  16       48.53       19.78      9.49 o
  -2   3  16       42.94        8.30      8.50 o
  -1   3  16        6.80       -2.24      8.21 o
   0   3  16       34.96       28.29      8.82 o
   1   3  16       39.98       48.15     10.29 o
   2   3  16       81.10       65.91     12.03 o
   3   3  16       15.12       16.01     13.73 o
   4   3  16       11.14       31.82     19.02 o
  -6   4  16        0.74      -27.38     23.16 o
  -5   4  16        2.50      -14.00     12.24 o
  -4   4  16       34.20       24.25     13.12 o
  -3   4  16      101.53       95.57     17.45 o
  -2   4  16       74.33      106.18     13.79 o
  -1   4  16        0.11      -10.48      9.25 o
   0   4  16       14.80        2.63      9.12 o
   1   4  16      115.28      125.17     17.05 o
   2   4  16       24.26       47.96     15.43 o
   3   4  16        1.38      -24.87     17.12 o
   4   4  16        3.40        1.33     28.10 o
  -4   5  16       40.34       20.70     13.27 o
  -3   5  16        9.48        3.15     11.38 o
  -2   5  16       51.60       40.33     12.49 o
  -1   5  16        8.34       22.20     11.35 o
   0   5  16        0.91       -1.73     10.31 o
   1   5  16       36.77       33.04     14.49 o
   2   5  16       13.02       18.65     15.67 o
  -2   6  16        7.69       -9.80     11.47 o
  -1   6  16        0.44       10.04     11.29 o
  -7   1  17       10.33       24.11     14.51 o
  -6   1  17       17.25        3.18     11.60 o
  -5   1  17        1.10        0.85     11.20 o
  -4   1  17        0.93        1.71     10.72 o
  -3   1  17        4.14        2.81      9.31 o
  -2   1  17       47.48       35.91      8.60 o
  -1   1  17        7.35        8.53      7.53 o
   0   1  17       31.60       21.22      9.96 o
   1   1  17       51.08       49.91     12.81 o
   2   1  17        2.09       19.45     11.88 o
   3   1  17        4.32        7.24     11.56 o
   4   1  17        0.74        3.82     13.10 o
   5   1  17        1.90       -3.01     17.65 o
  -7   2  17        1.41       -0.40     17.09 o
  -6   2  17        0.07       11.24     16.95 o
  -5   2  17        9.11       18.44     20.38 o
  -4   2  17       27.16        5.28     10.35 o
  -3   2  17       23.43       36.22      9.65 o
  -2   2  17       11.38        7.68      8.47 o
  -1   2  17       11.04        8.42      8.09 o
   0   2  17       33.57       36.48      9.30 o
   1   2  17        0.86        3.58     10.41 o
   2   2  17      105.91       73.46     12.43 o
   3   2  17        3.93       33.42     15.05 o
   4   2  17        0.36      -13.34     13.93 o
  -6   3  17        3.43        8.69     15.42 o
  -5   3  17        1.14        7.26     14.38 o
  -4   3  17       39.48       41.24     14.49 o
  -3   3  17       25.12       11.90     10.26 o
  -2   3  17       15.21       17.97      9.20 o
  -1   3  17       78.60       79.39     12.00 o
   0   3  17       26.26       32.85     13.14 o
   1   3  17       77.94       76.95     12.46 o
   2   3  17       47.64       43.96     14.16 o
   3   3  17        6.26       45.56     19.59 o
   4   3  17        8.18        5.90     17.77 o
  -5   4  17       57.01       66.23     17.44 o
  -4   4  17       13.58       -7.65     16.51 o
  -3   4  17       35.68       34.02     12.70 o
  -2   4  17       34.16       15.14     11.15 o
  -1   4  17       18.61       15.01     10.97 o
   0   4  17        2.17        3.80      9.79 o
   1   4  17       41.56       31.42     19.95 o
   2   4  17       30.27       37.37     16.43 o
   3   4  17        0.08       32.22     18.48 o
  -4   5  17        1.84       14.51     13.04 o
  -3   5  17        3.07        4.95     13.13 o
  -2   5  17        4.87        4.62     11.16 o
  -1   5  17       32.27       13.03     11.97 o
   0   5  17        8.30      -14.61     11.40 o
   1   5  17       18.79       23.34     16.13 o
   2   5  17        4.29       12.42     16.44 o
  -7   0  18       21.43        4.25     20.43 o
  -6   0  18       18.23       32.10     21.96 o
  -5   0  18       47.33       38.74     18.48 o
  -4   0  18        2.89       18.06     17.78 o
  -3   0  18      465.07      474.71     33.15 o
  -2   0  18        4.07       -3.75     14.49 o
  -1   0  18       35.35       43.87     13.12 o
   0   0  18      237.33      199.37     19.22 o
   1   0  18        0.60       36.76     18.64 o
   2   0  18        0.32       28.48     25.12 o
   3   0  18       63.47       55.08     30.38 o
   4   0  18       58.07       66.97     37.61 o
  -7   1  18        0.87        6.14     16.94 o
  -6   1  18        4.08        6.05     13.89 o
  -5   1  18        0.73       -1.21     11.67 o
  -4   1  18       40.63       10.30     11.81 o
  -3   1  18        7.89       17.66      9.96 o
  -2   1  18      184.78      189.61     17.28 o
  -1   1  18        3.50       11.73      8.15 o
   0   1  18      196.22      177.44     16.48 o
   1   1  18       16.40       18.85     12.05 o
   2   1  18      135.73      186.79     26.85 o
   3   1  18       10.28       41.58     14.21 o
   4   1  18        0.11        3.33     16.10 o
  -6   2  18        0.20        7.85     16.83 o
  -5   2  18       20.99       41.64     16.77 o
  -4   2  18        0.91       16.57     11.02 o
  -3   2  18       82.14       71.14     11.83 o
  -2   2  18       42.43       67.59     14.25 o
  -1   2  18       14.66        6.48      9.52 o
   0   2  18        8.47       -5.20     11.07 o
   1   2  18      172.90      162.27     19.08 o
   2   2  18       27.45       12.64     15.40 o
   3   2  18       31.30       24.70     15.45 o
   4   2  18        9.83      -11.10     20.75 o
  -6   3  18        1.57        4.92     19.67 o
  -5   3  18       10.07       14.76     14.36 o
  -4   3  18       91.62       56.97     16.45 o
  -3   3  18        5.66       20.33     11.30 o
  -2   3  18       14.99       17.23     10.94 o
  -1   3  18        1.82        5.92     11.65 o
   0   3  18       17.52       15.75     11.37 o
   1   3  18        1.38       22.08     17.41 o
   2   3  18        0.51        0.81     16.63 o
   3   3  18        0.10       22.03     19.01 o
  -5   4  18        7.93        3.55     14.69 o
  -4   4  18        5.13        3.82     15.28 o
  -3   4  18        0.00        9.27     12.74 o
  -2   4  18       31.19       23.99     16.26 o
  -1   4  18       22.23       14.06     11.51 o
   0   4  18        0.07       -2.17     11.55 o
   1   4  18       30.78       34.83     19.96 o
   2   4  18       15.71       -2.56     18.24 o
  -3   5  18        3.76       -9.71     13.93 o
  -2   5  18        0.08       -8.68     12.58 o
  -1   5  18        0.63       10.98     12.37 o
   0   5  18        6.08       -4.87     12.23 o
  -6   1  19        7.79       11.65     14.63 o
  -5   1  19        7.62       -8.84     13.04 o
  -4   1  19       37.12       36.45     12.80 o
  -3   1  19        0.31      -13.86     12.61 o
  -2   1  19        0.09        4.90      8.76 o
  -1   1  19        2.18       -3.72      9.96 o
   0   1  19       24.42       29.47     11.77 o
   1   1  19       27.21       35.35     13.53 o
   2   1  19        3.47        3.24     13.69 o
   3   1  19        0.05       -4.31     13.46 o
   4   1  19        1.26       14.76     42.28 o
  -6   2  19        4.63      -12.34     17.29 o
  -5   2  19        1.26       -6.45     14.82 o
  -4   2  19        0.47       -8.30     12.04 o
  -3   2  19        0.37       -7.48      9.34 o
  -2   2  19       23.54       25.58      9.84 o
  -1   2  19       18.88       36.59      9.87 o
   0   2  19        8.03       14.63     12.07 o
   1   2  19       40.02       44.85     15.41 o
   2   2  19       16.48       39.24     16.37 o
   3   2  19       12.52        0.53     17.36 o
  -5   3  19        9.07       13.17     17.13 o
  -4   3  19       54.11       75.81     15.89 o
  -3   3  19       17.91       21.67     12.11 o
  -2   3  19       22.04       20.06     11.78 o
  -1   3  19        4.36       -3.31     11.20 o
   0   3  19        1.56      -10.21     12.96 o
   1   3  19       18.00       27.22     17.58 o
   2   3  19       18.61       23.65     18.22 o
   3   3  19        4.47       -0.66     18.55 o
  -4   4  19        4.50        0.80     14.75 o
  -3   4  19        2.55       11.21     14.16 o
  -2   4  19        5.74       13.09     15.96 o
  -1   4  19       98.18      119.54     16.85 o
   0   4  19        1.55       18.78     15.12 o
   1   4  19      103.08      149.95     24.31 o
  -6   0  20       31.59       59.32     27.62 o
  -5   0  20        6.98       12.35     19.22 o
  -4   0  20        3.69       -1.73     17.55 o
  -3   0  20      101.51      118.01     36.28 o
  -2   0  20       12.82       35.93     16.79 o
  -1   0  20        9.59       12.79     15.48 o
   0   0  20        9.92       29.18     19.28 o
   1   0  20      145.67      168.99     39.35 o
   2   0  20        5.91       55.61     25.42 o
   3   0  20        0.09       24.81     22.28 o
  -6   1  20        1.04        8.85     16.21 o
  -5   1  20        9.90       31.45     16.16 o
  -4   1  20       32.20       49.48     15.52 o
  -3   1  20       33.63       36.72     12.29 o
  -2   1  20        5.14       -6.86     11.93 o
  -1   1  20       17.24        9.46     12.21 o
   0   1  20       43.08       52.50     14.39 o
   1   1  20        0.86       23.70     18.20 o
   2   1  20       36.00       43.47     19.22 o
   3   1  20       22.28       51.54     18.51 o
  -5   2  20        0.12       -6.46     16.83 o
  -4   2  20        2.75        0.86     13.99 o
  -3   2  20       12.28       -6.55     10.29 o
  -2   2  20        5.22       14.48     10.08 o
  -1   2  20        0.06        7.70     12.98 o
   0   2  20        3.34        8.42     12.77 o
   1   2  20       14.55       34.49     27.61 o
   2   2  20        5.51        2.01     20.21 o
   3   2  20        0.01        3.45     17.07 o
  -4   3  20        1.48       -6.46     15.43 o
  -3   3  20        0.04        0.51     13.37 o
  -2   3  20       26.20       25.38     13.59 o
  -1   3  20        9.78        0.68     20.12 o
   0   3  20        1.62        4.44     17.10 o
   1   3  20        0.08        2.49     17.66 o
   2   3  20        3.78       24.91     19.85 o
  -3   4  20        9.43        0.01     14.26 o
  -2   4  20        0.00       35.20     13.91 o
  -1   4  20        7.73       -0.91     18.69 o
   0   4  20        9.13        6.96     16.01 o
  -5   1  21        6.50       -8.75     14.74 o
  -4   1  21        8.17       17.17     15.67 o
  -3   1  21       13.27       13.04     13.73 o
  -2   1  21        9.33       10.52     12.96 o
  -1   1  21        6.81        7.07     15.74 o
   0   1  21        3.03        0.05     12.69 o
   1   1  21        0.12        9.04     14.47 o
   2   1  21        5.41       10.56     25.51 o
  -4   2  21        7.56        0.09     13.76 o
  -3   2  21        0.95      -15.85     13.20 o
  -2   2  21        8.41       22.29     13.67 o
  -1   2  21        1.87        0.31     13.90 o
   0   2  21       39.97       18.02     14.98 o
   1   2  21       13.11        0.78     18.90 o
   2   2  21        3.05        2.83     21.55 o
  -3   3  21        0.02       24.72     19.98 o
  -2   3  21       31.79       58.88     24.93 o
  -1   3  21       12.58       36.94     17.78 o
   0   3  21        7.66       40.52     16.80 o
   1   3  21        4.21       36.21     20.42 o
  -4   0  22       11.90       31.45     23.34 o
  -3   0  22        2.62        5.66     18.91 o
  -2   0  22        0.29       -2.44     17.28 o
  -1   0  22       40.90       33.39     21.01 o
   0   0  22       45.73       81.79     29.63 o
   1   0  22       12.19        8.66     24.48 o
  -4   1  22       16.57       16.94     15.60 o
  -3   1  22       18.14       11.34     15.06 o
  -2   1  22        1.94       -9.78     13.45 o
  -1   1  22        2.02       13.10     13.54 o
   0   1  22       18.45        9.84     15.75 o
   1   1  22        1.71       27.66     18.61 o
  -3   2  22        3.02        2.37     16.03 o
  -2   2  22        1.84       18.32     13.84 o
  -1   2  22        0.58      -12.43     14.56 o
   0   2  22        0.07        7.43     14.95 o
  -2   1  23        8.78       -9.92     14.29 o
  -1   1  23       10.65        5.20     17.99 o
 
